# Supplementary material for: 5-Chloro-2-(4-fluoro­phen­yl)-3-phenyl­sulfinyl-1-benzofuran
Source: Acta Crystallogr Sect E Struct Rep Online. 2011 Jan 26;67(Pt 2):o498. doi: 10.1107/S1600536811002686 (PMC3051701; doi:10.1107/S1600536811002686)
Supplement: Supplementary file 2 [file e-67-0o498-Isup2.hkl]

# 
# h,k,l, Fc-squared, Fo-squared, sigma(Fo-squared) and status flag 
# 
data_I
_shelx_title ' 1054 IN P-1' 
_shelx_refln_list_code          4 
_shelx_F_calc_maximum      178.89 
_exptl_crystal_F_000       380.00 
_reflns_d_resolution_high  0.7654 
 
loop_ 
 _symmetry_equiv_pos_as_xyz 
 'x, y, z' 
 '-x, -y, -z' 
 
_cell_length_a     8.2551 
_cell_length_b     9.4707 
_cell_length_c    11.4914 
_cell_angle_alpha  71.403 
_cell_angle_beta   81.707 
_cell_angle_gamma  71.909 
 
_shelx_F_squared_multiplier     1.000 
 
loop_ 
 _refln_index_h 
 _refln_index_k 
 _refln_index_l 
 _refln_F_squared_calc 
 _refln_F_squared_meas 
 _refln_F_squared_sigma 
 _refln_observed_status 
   1   0   0     1038.98     1054.44     19.55 o 
   2   0   0        0.78        1.54      0.37 o 
   3   0   0       19.66       22.25      0.95 o 
   4   0   0        1.87        2.95      0.62 o 
   5   0   0      362.90      353.22      6.18 o 
   6   0   0      157.82      171.69      3.86 o 
   7   0   0       22.41       26.61      1.70 o 
   8   0   0      115.12      110.93      6.02 o 
   9   0   0      323.46      327.34     16.74 o 
  10   0   0       11.03       13.17      2.87 o 
  -9   1   0       24.19       18.61      3.89 o 
  -8   1   0        2.89        3.30      1.98 o 
  -7   1   0       18.11       16.62      2.16 o 
  -6   1   0       19.39       16.99      1.68 o 
  -5   1   0     1664.72     1687.59     21.05 o 
  -4   1   0      174.97      207.00      3.69 o 
  -3   1   0      173.41      212.01      4.45 o 
  -2   1   0       22.24       20.59      0.78 o 
  -1   1   0     1604.80     1640.24     16.86 o 
   0   1   0      750.46      726.40      7.00 o 
   1   1   0      166.46      179.81      2.59 o 
   2   1   0        0.48        0.90      0.32 o 
   3   1   0        2.17        1.78      0.48 o 
   4   1   0      320.83      288.66      4.14 o 
   5   1   0        4.31        5.57      0.95 o 
   6   1   0       77.59       86.09      3.49 o 
   7   1   0      633.06      609.24     16.34 o 
   8   1   0        8.46        8.43      2.21 o 
   9   1   0        0.17       -0.20      1.93 o 
  10   1   0        0.09       -0.44      1.71 o 
  -9   2   0        1.82        1.36      1.86 o 
  -8   2   0       76.90       86.94     10.16 o 
  -7   2   0       31.60       33.95      3.42 o 
  -6   2   0      111.49      104.43      5.57 o 
  -5   2   0       86.41       81.39      3.60 o 
  -4   2   0      106.79      117.18      3.79 o 
  -3   2   0     1355.87     1412.75     19.28 o 
  -2   2   0     1104.25     1097.27     13.12 o 
  -1   2   0     2412.72     2380.35     21.97 o 
   0   2   0     4248.23     4350.46     39.06 o 
   1   2   0     6419.01     6526.00     55.13 o 
   2   2   0     6530.34     6609.74     68.28 o 
   3   2   0      580.74      594.24      7.28 o 
   4   2   0      115.90      106.29      2.83 o 
   5   2   0       96.40      104.99      2.68 o 
   6   2   0      398.08      412.64      8.76 o 
   7   2   0      890.02      907.13     21.75 o 
   8   2   0        8.63        6.16      1.99 o 
   9   2   0        0.02       -2.39      2.39 o 
  10   2   0       32.38       24.35      6.43 o 
  -9   3   0       20.05       14.91      3.58 o 
  -8   3   0       44.99       46.44      3.77 o 
  -7   3   0       30.79       24.40      3.71 o 
  -6   3   0      702.73      668.78     23.38 o 
  -5   3   0       19.63       19.75      2.32 o 
  -4   3   0       68.23       59.42      3.14 o 
  -3   3   0     1355.84     1349.77     14.06 o 
  -2   3   0      395.28      420.17      7.19 o 
  -1   3   0       72.75       88.70      1.86 o 
   0   3   0      563.14      655.81      6.11 o 
   1   3   0       50.30       58.49      1.08 o 
   2   3   0       98.17       91.89      1.54 o 
   3   3   0      266.34      260.94      3.48 o 
   4   3   0      788.01      833.72     11.36 o 
   5   3   0        0.66        3.06      0.66 o 
   6   3   0      341.55      338.01      7.74 o 
   7   3   0        1.51        0.73      1.43 o 
   8   3   0       92.89       84.15      4.31 o 
   9   3   0      265.11      275.32     13.15 o 
  10   3   0       75.73       81.04      4.07 o 
  -8   4   0      152.34      163.52     17.19 o 
  -7   4   0        3.57        1.46      1.94 o 
  -6   4   0        2.35        1.64      2.15 o 
  -5   4   0       91.67       84.62      6.82 o 
  -4   4   0       37.37       38.20      3.01 o 
  -3   4   0      749.84      746.82     10.00 o 
  -2   4   0      793.63      850.68     10.10 o 
  -1   4   0       76.84      102.73      2.29 o 
   0   4   0       48.67       53.53      1.28 o 
   1   4   0     1477.77     1596.28     12.77 o 
   2   4   0      187.81      222.93      3.80 o 
   3   4   0       43.45       44.94      1.10 o 
   4   4   0      565.20      569.57      7.66 o 
   5   4   0      248.26      273.34      4.88 o 
   6   4   0      200.47      205.38      4.28 o 
   7   4   0      442.45      418.43      9.90 o 
   8   4   0        0.73       -0.82      1.57 o 
   9   4   0       47.08       45.14      5.38 o 
  10   4   0        8.24        6.23      1.60 o 
  -7   5   0       34.48       28.93      3.72 o 
  -6   5   0       35.91       31.95      3.23 o 
  -5   5   0       37.06       36.75      3.88 o 
  -4   5   0     1546.77     1492.43     20.95 o 
  -3   5   0        0.07       -0.43      1.02 o 
  -2   5   0       99.06       88.86      2.88 o 
  -1   5   0     1054.12     1053.78     11.27 o 
   0   5   0        0.61        2.14      0.60 o 
   1   5   0      296.24      277.21      3.35 o 
   2   5   0        9.63       10.57      1.10 o 
   3   5   0      225.03      239.27      3.94 o 
   4   5   0     1228.95     1291.45     13.29 o 
   5   5   0      634.51      668.01      7.34 o 
   6   5   0       19.78       19.28      1.95 o 
   7   5   0       80.50       76.23      6.28 o 
   8   5   0       31.41       27.50      4.19 o 
   9   5   0        3.16        5.68      3.29 o 
  10   5   0       22.04       18.03      2.31 o 
  -7   6   0        0.84        0.62      2.70 o 
  -6   6   0       60.75       68.37      5.10 o 
  -5   6   0       63.58       58.32      4.07 o 
  -4   6   0       34.92       27.41      2.54 o 
  -3   6   0        1.15        5.37      1.26 o 
  -2   6   0      366.45      363.79      6.20 o 
  -1   6   0       29.24       29.12      1.46 o 
   0   6   0      389.65      424.76      5.34 o 
   1   6   0        3.94        2.36      0.65 o 
   2   6   0      248.95      270.05      8.93 o 
   3   6   0      727.94      748.43     12.55 o 
   4   6   0       29.94       30.72      2.50 o 
   5   6   0        3.05        4.84      1.68 o 
   6   6   0      209.72      243.37     10.61 o 
   7   6   0        0.25        2.39      2.99 o 
   8   6   0       20.14       22.72      4.78 o 
   9   6   0       38.33       37.37      5.68 o 
  10   6   0        2.21        1.20      3.89 o 
  -6   7   0       10.56       17.07      3.74 o 
  -5   7   0       36.61       36.73      3.80 o 
  -4   7   0        2.45        0.68      1.55 o 
  -3   7   0       14.46       13.07      2.24 o 
  -2   7   0      300.22      300.80      6.16 o 
  -1   7   0       62.52       57.61      2.29 o 
   0   7   0       21.57       29.26      2.23 o 
   1   7   0       62.48       50.86      2.25 o 
   2   7   0       39.77       35.61      2.91 o 
   3   7   0      393.20      368.18     12.90 o 
   4   7   0      630.00      589.76     17.15 o 
   5   7   0      100.70      104.60      5.10 o 
   6   7   0      174.45      171.84     11.06 o 
   7   7   0       29.89       35.27      5.98 o 
   8   7   0       64.68       57.10      7.17 o 
   9   7   0        7.37        0.90      3.59 o 
  -5   8   0        1.82       -4.19      6.88 o 
  -4   8   0        5.67        3.96      2.80 o 
  -3   8   0       37.66       37.28      7.47 o 
  -2   8   0      111.08      119.10      5.58 o 
  -1   8   0      185.25      184.22      7.49 o 
   0   8   0       71.40       57.25      3.50 o 
   1   8   0        9.68       13.69      3.05 o 
   2   8   0        0.77        0.73      1.64 o 
   3   8   0      189.05      171.69      9.06 o 
   4   8   0        1.08       11.89      3.89 o 
   5   8   0      723.27      683.76     19.92 o 
   6   8   0       19.68       19.68      3.44 o 
   7   8   0        0.03        0.83      2.54 o 
   8   8   0        8.37        9.27      5.08 o 
   9   8   0        1.57       -0.60      4.19 o 
  -4   9   0        3.83        5.73      3.86 o 
  -3   9   0       91.80      107.40      6.41 o 
  -2   9   0       50.29       43.29      4.25 o 
  -1   9   0        1.53        3.09      2.58 o 
   0   9   0      306.83      293.95     13.01 o 
   1   9   0        5.39        1.01      1.87 o 
   2   9   0       91.53      105.48      5.39 o 
   3   9   0      171.87      179.77     11.06 o 
   4   9   0        0.02        0.59      3.02 o 
   5   9   0        7.18        4.62      3.36 o 
   6   9   0       17.47       14.01      3.80 o 
   7   9   0       22.00       15.46      3.30 o 
   8   9   0        3.86        4.19      5.08 o 
  -2  10   0       39.86       61.31     10.76 o 
  -1  10   0       13.65       19.45      5.38 o 
   0  10   0       42.04       44.46      4.63 o 
   1  10   0       13.26       15.66      4.47 o 
   2  10   0       56.20       53.98      4.48 o 
   3  10   0      146.35      144.68     10.30 o 
   4  10   0      149.16      169.89     10.60 o 
   5  10   0        0.77        4.45      3.57 o 
   6  10   0       34.76       39.97     10.61 o 
   7  10   0       57.24       66.97      5.92 o 
   0  11   0        0.75       -3.25      3.44 o 
   1  11   0       35.95       33.37      4.48 o 
   2  11   0       58.68       61.96      5.84 o 
   3  11   0        1.30        1.38      4.54 o 
   4  11   0       18.31       13.48      5.23 o 
   5  11   0       68.63       78.96     13.75 o 
   6  11   0        5.07        2.77      3.93 o 
  -5 -11   1        3.57        4.16      4.38 o 
  -4 -11   1       34.16       38.54      6.72 o 
  -3 -11   1        1.83        1.63      4.38 o 
  -2 -11   1       20.35       32.37      6.88 o 
  -1 -11   1        0.48       -0.20      3.18 o 
  -7 -10   1       39.48       38.37      4.38 o 
  -6 -10   1       81.83       99.67      9.27 o 
  -5 -10   1       10.69       14.58      6.13 o 
  -4 -10   1        9.14       11.41      4.33 o 
  -3 -10   1      316.03      293.61     26.01 o 
  -2 -10   1       12.01        7.91      4.67 o 
  -1 -10   1       22.07       22.00      2.80 o 
   0 -10   1      121.25      116.09      5.72 o 
   1 -10   1       34.69       26.97      4.16 o 
   2 -10   1      187.01      194.91     14.65 o 
  -8  -9   1        7.62        2.39      5.08 o 
  -7  -9   1        6.11        8.07      5.68 o 
  -6  -9   1        1.91        0.86      2.93 o 
  -5  -9   1      324.98      308.24     12.63 o 
  -4  -9   1      148.07      153.26      9.32 o 
  -3  -9   1        2.57       -0.77      4.33 o 
  -2  -9   1       19.77       21.33      3.25 o 
  -1  -9   1       99.98       96.30      4.19 o 
   0  -9   1      102.65      117.92      6.09 o 
   1  -9   1       87.08       91.60      5.26 o 
   2  -9   1        0.46        2.47      5.68 o 
   3  -9   1       14.39        5.41      3.11 o 
  -9  -8   1       28.65       26.76      4.75 o 
  -8  -8   1        2.19       -1.49      3.89 o 
  -7  -8   1       13.85        8.07      5.08 o 
  -6  -8   1       38.23       39.97      4.15 o 
  -5  -8   1       16.05       13.72      3.59 o 
  -4  -8   1      160.80      159.40      8.64 o 
  -3  -8   1      160.95      155.44      9.06 o 
  -2  -8   1       79.71       74.09      5.84 o 
  -1  -8   1      341.98      368.32     12.08 o 
   0  -8   1       39.60       38.90      3.11 o 
   1  -8   1      307.30      273.56     20.86 o 
   2  -8   1      141.25      145.84      6.80 o 
   3  -8   1       51.47       45.75      4.84 o 
   4  -8   1       34.64       25.72      5.98 o 
   5  -8   1        1.31        2.69      8.07 o 
  -9  -7   1       36.20       34.08      6.28 o 
  -8  -7   1       34.36       33.18      5.98 o 
  -7  -7   1       13.72        8.52      2.96 o 
  -6  -7   1       95.87      105.24      3.76 o 
  -5  -7   1       52.62       51.60      4.45 o 
  -4  -7   1      812.55      781.24     21.36 o 
  -3  -7   1      171.87      199.53      9.36 o 
  -2  -7   1      198.99      207.03      9.62 o 
  -1  -7   1        0.06        0.54      1.77 o 
   0  -7   1      224.98      198.49      4.97 o 
   1  -7   1        8.45        6.13      1.38 o 
   2  -7   1       14.47       16.22      2.09 o 
   3  -7   1       21.00       23.78      2.26 o 
   4  -7   1      153.36      144.78      6.27 o 
   5  -7   1       15.68       15.52      3.13 o 
   6  -7   1      157.27      183.60     10.56 o 
 -10  -6   1       60.88       54.41      6.58 o 
  -9  -6   1      168.40      148.87     10.16 o 
  -8  -6   1       19.57       17.94      4.48 o 
  -7  -6   1      148.74      155.99      7.92 o 
  -6  -6   1      175.35      173.68     10.76 o 
  -5  -6   1      329.24      316.61      6.93 o 
  -4  -6   1       21.62       17.72      2.28 o 
  -3  -6   1        6.19        3.79      1.43 o 
  -2  -6   1       94.54       85.61      2.94 o 
  -1  -6   1        3.09        2.83      0.86 o 
   0  -6   1      113.97      106.46      2.40 o 
   1  -6   1       75.07       81.05      2.28 o 
   2  -6   1       62.64       62.91      2.50 o 
   3  -6   1      516.10      483.65      8.31 o 
   4  -6   1       20.21       15.65      2.40 o 
   5  -6   1        3.46        2.45      2.16 o 
   6  -6   1       39.19       38.39      4.35 o 
   7  -6   1       37.21       41.34      4.89 o 
 -10  -5   1       12.04       20.33      4.48 o 
  -9  -5   1       52.78       52.31      5.38 o 
  -8  -5   1        8.68        8.97      2.99 o 
  -7  -5   1      692.41      704.00     24.81 o 
  -6  -5   1       61.46       67.86      5.98 o 
  -5  -5   1      140.62      145.63      3.77 o 
  -4  -5   1      600.70      605.55      6.19 o 
  -3  -5   1       37.37       45.04      2.27 o 
  -2  -5   1      914.66      914.19     11.36 o 
  -1  -5   1      162.34      163.74      2.40 o 
   0  -5   1       27.73       35.80      1.34 o 
   1  -5   1       73.47       81.27      2.18 o 
   2  -5   1      479.30      477.53      6.87 o 
   3  -5   1        3.30        5.28      1.21 o 
   4  -5   1        2.97        2.30      1.13 o 
   5  -5   1      326.64      306.10      8.53 o 
   6  -5   1       27.99       30.68      3.38 o 
   7  -5   1      148.44      162.67     11.43 o 
 -10  -4   1        2.48        2.39      2.99 o 
  -9  -4   1      138.75      136.91      8.07 o 
  -8  -4   1       19.10       20.33      2.99 o 
  -7  -4   1       31.14       33.01      2.07 o 
  -6  -4   1        0.01       -0.65      0.65 o 
  -5  -4   1      268.79      281.49      5.54 o 
  -4  -4   1       78.05       88.46      2.43 o 
  -3  -4   1      912.21      896.40      8.47 o 
  -2  -4   1       17.04       14.69      0.72 o 
  -1  -4   1       28.79       36.99      1.14 o 
   0  -4   1     4399.43     4569.24     37.07 o 
   1  -4   1       11.01       15.62      1.08 o 
   2  -4   1       51.66       32.66      1.59 o 
   3  -4   1       55.25       51.10      2.06 o 
   4  -4   1       39.06       38.46      1.91 o 
   5  -4   1      188.82      188.71      5.45 o 
   6  -4   1       43.41       40.78      3.35 o 
   7  -4   1        1.62        1.47      2.15 o 
   8  -4   1        0.13       -2.25      2.25 o 
 -10  -3   1       85.75       73.84      6.58 o 
  -9  -3   1       11.44        7.47      2.69 o 
  -8  -3   1       45.27       46.15      3.55 o 
  -7  -3   1        4.41        4.89      1.02 o 
  -6  -3   1       53.67       56.31      4.12 o 
  -5  -3   1      153.52      144.98      5.14 o 
  -4  -3   1        0.18        0.12      0.46 o 
  -3  -3   1     1019.25     1014.49     12.18 o 
  -2  -3   1      418.40      439.67      4.60 o 
  -1  -3   1       53.40       61.46      1.09 o 
   0  -3   1      639.45      628.73      6.05 o 
   1  -3   1      308.08      329.07      4.23 o 
   2  -3   1      249.22      275.34      3.89 o 
   3  -3   1       73.88       70.59      1.95 o 
   4  -3   1      233.04      214.52      5.16 o 
   5  -3   1       75.07       76.21      3.25 o 
   6  -3   1        0.28        1.65      1.53 o 
   7  -3   1       15.49       19.34      2.63 o 
   8  -3   1       17.43       13.06      2.82 o 
   9  -3   1      119.09      140.24      8.32 o 
 -10  -2   1        4.35        3.59      3.59 o 
  -9  -2   1       15.45       17.34      3.29 o 
  -8  -2   1      283.50      287.38      8.29 o 
  -7  -2   1      198.90      187.74      6.60 o 
  -6  -2   1       71.07       65.61      4.54 o 
  -5  -2   1        3.07        3.75      1.30 o 
  -4  -2   1       34.49       42.03      3.00 o 
  -3  -2   1      607.95      623.06     11.45 o 
  -2  -2   1       39.44       42.20      1.13 o 
  -1  -2   1     1400.02     1362.12     12.39 o 
   0  -2   1        3.62        9.72      1.22 o 
   1  -2   1     2887.76     2858.85     24.74 o 
   2  -2   1     2905.87     2885.64     26.56 o 
   3  -2   1       91.97       97.90      2.54 o 
   4  -2   1      206.98      166.92      6.00 o 
   5  -2   1      290.28      268.91      6.96 o 
   6  -2   1        8.69        3.23      1.70 o 
   7  -2   1      129.81      118.84      4.61 o 
   8  -2   1       47.23       42.14      3.51 o 
   9  -2   1        9.53        8.48      3.29 o 
 -10  -1   1        6.56        4.19      3.59 o 
  -9  -1   1      190.21      203.92     10.31 o 
  -8  -1   1       17.17       17.94      3.29 o 
  -7  -1   1       71.22       63.76      4.03 o 
  -6  -1   1      844.52      835.53     15.70 o 
  -5  -1   1      103.89      117.26      3.03 o 
  -4  -1   1      421.04      431.82     11.31 o 
  -3  -1   1      260.93      254.48      5.92 o 
  -2  -1   1       12.73       11.50      1.01 o 
  -1  -1   1       23.51       24.90      0.66 o 
   0  -1   1      510.88      490.19      4.57 o 
   1  -1   1      746.49      772.87     11.09 o 
   2  -1   1       48.27       53.59      1.37 o 
   3  -1   1      171.28      170.42      3.26 o 
   4  -1   1        3.93        5.85      0.88 o 
   5  -1   1       10.28       13.13      1.35 o 
   6  -1   1      455.47      426.86      9.22 o 
   7  -1   1       24.57       22.04      2.73 o 
   8  -1   1      111.65      118.09      5.74 o 
   9  -1   1        1.08        3.06      1.88 o 
 -10   0   1        0.10        0.00      2.99 o 
  -9   0   1        1.10        2.01      2.84 o 
  -8   0   1      180.49      187.79     11.36 o 
  -7   0   1        7.30        8.20      1.60 o 
  -6   0   1      126.83      120.09      4.34 o 
  -5   0   1      376.42      371.13      9.67 o 
  -4   0   1       22.46       23.84      1.66 o 
  -3   0   1     1149.43     1144.96     13.66 o 
  -2   0   1      956.08      973.97     25.29 o 
  -1   0   1      188.02      175.35      2.51 o 
   0   0   1       11.51       12.93      0.37 o 
   1   0   1     1458.80     1478.48     11.25 o 
   2   0   1       54.53       47.53      1.20 o 
   3   0   1      753.73      745.51     10.91 o 
   4   0   1      500.65      499.49      6.66 o 
   5   0   1       12.46       16.78      2.17 o 
   6   0   1      852.79      838.13     12.75 o 
   7   0   1       73.16       73.88      4.93 o 
   8   0   1      101.69      109.85      3.89 o 
   9   0   1      153.75      150.26      8.15 o 
  10   0   1        3.24        3.74      2.43 o 
  -9   1   1       93.42       95.66      8.97 o 
  -8   1   1       48.55       43.53      7.32 o 
  -7   1   1      515.58      511.06      9.37 o 
  -6   1   1       68.47       67.40      2.59 o 
  -5   1   1      333.16      354.59      5.77 o 
  -4   1   1     1446.61     1431.26     20.60 o 
  -3   1   1      181.33      173.00      2.87 o 
  -2   1   1     1081.88     1065.97     14.01 o 
  -1   1   1     2519.30     2502.26     26.16 o 
   0   1   1      572.08      578.41      5.64 o 
   1   1   1     1609.17     1626.97     15.34 o 
   2   1   1      405.90      427.18      5.28 o 
   3   1   1      353.98      378.96      5.27 o 
   4   1   1       49.09       53.75      1.66 o 
   5   1   1      596.01      602.60      8.47 o 
   6   1   1       25.55       26.99      1.77 o 
   7   1   1       84.25       88.83      2.83 o 
   8   1   1       10.29        8.32      2.69 o 
   9   1   1       11.89        8.05      1.94 o 
  10   1   1      131.89      122.99      6.58 o 
  -9   2   1       26.84       33.09      5.68 o 
  -8   2   1       23.83       23.54      4.63 o 
  -7   2   1       38.49       33.46      3.16 o 
  -6   2   1      413.80      417.49      9.15 o 
  -5   2   1      151.04      145.29      4.99 o 
  -4   2   1       71.41       62.64      2.61 o 
  -3   2   1      280.06      334.47      5.57 o 
  -2   2   1        2.42        4.28      0.99 o 
  -1   2   1        5.58        6.69      0.60 o 
   0   2   1     2419.83     2437.74     20.78 o 
   1   2   1      905.35      907.25      9.96 o 
   2   2   1     1869.39     1909.96     21.67 o 
   3   2   1      489.89      483.22      6.30 o 
   4   2   1       36.91       35.57      1.23 o 
   5   2   1       46.66       41.09      1.76 o 
   6   2   1      392.20      396.79      6.53 o 
   7   2   1       92.59       87.57      5.02 o 
   8   2   1      232.21      223.35      8.94 o 
   9   2   1       34.88       34.60      2.57 o 
  10   2   1        0.49        2.72      2.09 o 
  -9   3   1      102.77      143.65     14.35 o 
  -8   3   1        2.90        1.54      4.33 o 
  -7   3   1        2.08        4.63      2.36 o 
  -6   3   1      202.81      210.26      6.52 o 
  -5   3   1      520.69      487.24     10.36 o 
  -4   3   1      129.12      146.58      4.77 o 
  -3   3   1       50.59       46.47      2.97 o 
  -2   3   1      455.85      417.69      5.43 o 
  -1   3   1      458.05      481.17      5.84 o 
   0   3   1     3024.35     3042.14     26.05 o 
   1   3   1     1690.95     1620.99     14.19 o 
   2   3   1      745.44      788.65      9.35 o 
   3   3   1      317.71      287.56      3.92 o 
   4   3   1       40.93       38.51      1.28 o 
   5   3   1       38.79       39.81      1.43 o 
   6   3   1      140.17      153.97      4.13 o 
   7   3   1      174.72      178.27      7.02 o 
   8   3   1       15.39       14.57      1.49 o 
   9   3   1        0.42        0.18      1.27 o 
  10   3   1       71.10       71.88      4.37 o 
  -8   4   1        7.21        4.28      3.37 o 
  -7   4   1      328.47      326.98     13.18 o 
  -6   4   1      191.97      170.86      7.99 o 
  -5   4   1       56.21       47.47      3.42 o 
  -4   4   1       91.69       92.66      4.13 o 
  -3   4   1      122.55      123.41      2.77 o 
  -2   4   1      187.96      201.24      3.54 o 
  -1   4   1       13.02       13.35      0.93 o 
   0   4   1      940.29      950.70      9.21 o 
   1   4   1      877.96      936.79      8.35 o 
   2   4   1     1001.88      999.91     13.03 o 
   3   4   1       46.23       43.36      0.91 o 
   4   4   1        6.38        4.87      0.60 o 
   5   4   1      811.86      816.70     10.49 o 
   6   4   1       76.22       78.70      3.78 o 
   7   4   1      351.41      329.93     10.35 o 
   8   4   1       70.87       68.44      2.71 o 
   9   4   1       44.04       43.40      2.88 o 
  10   4   1        8.81        9.22      2.09 o 
  -7   5   1       84.04       96.74     14.05 o 
  -6   5   1        1.38        1.32      2.37 o 
  -5   5   1        5.09        2.23      2.36 o 
  -4   5   1      160.17      160.67      5.95 o 
  -3   5   1      724.04      736.65     11.64 o 
  -2   5   1        5.24        3.31      1.43 o 
  -1   5   1        6.47        7.02      0.87 o 
   0   5   1       51.92       33.76      1.27 o 
   1   5   1       74.67       88.62      1.65 o 
   2   5   1     2148.77     2218.52     20.22 o 
   3   5   1      213.71      230.32      4.86 o 
   4   5   1       74.45       79.15      2.07 o 
   5   5   1       85.35       84.43      1.89 o 
   6   5   1       36.61       36.56      1.83 o 
   7   5   1      242.37      236.16     12.26 o 
   8   5   1        9.04        7.17      3.29 o 
   9   5   1       52.00       56.28      3.59 o 
  10   5   1        0.06        0.30      3.29 o 
  -7   6   1        0.18       -0.86      2.76 o 
  -6   6   1       20.67       19.71      3.27 o 
  -5   6   1       82.19       76.49      5.83 o 
  -4   6   1       15.88       16.33      2.74 o 
  -3   6   1      421.20      397.51     14.92 o 
  -2   6   1       11.85       12.99      1.57 o 
  -1   6   1      165.73      174.37      3.46 o 
   0   6   1      808.30      843.01      8.87 o 
   1   6   1      284.71      299.31      3.92 o 
   2   6   1      393.58      428.53      5.43 o 
   3   6   1       88.67       99.06      3.16 o 
   4   6   1     1191.11     1155.32     27.65 o 
   5   6   1       31.23       35.51      5.13 o 
   6   6   1      313.21      318.59     11.82 o 
   7   6   1        6.32        5.38      3.59 o 
   8   6   1       37.72       57.10      6.88 o 
   9   6   1      263.57      247.52     14.05 o 
  10   6   1        0.01        2.69      3.59 o 
  -6   7   1        4.74        5.83      2.95 o 
  -5   7   1        2.79       -0.83      2.09 o 
  -4   7   1       11.53       10.19      1.75 o 
  -3   7   1      152.87      155.94      4.33 o 
  -2   7   1       66.58       53.80      2.85 o 
  -1   7   1      851.84      821.08      9.92 o 
   0   7   1       23.53       29.81      2.11 o 
   1   7   1       78.57       83.50      2.66 o 
   2   7   1       20.65       16.90      1.77 o 
   3   7   1       94.66       91.66      4.18 o 
   4   7   1      286.36      274.34      8.76 o 
   5   7   1        8.67        9.72      2.75 o 
   6   7   1        2.29        3.37      2.00 o 
   7   7   1       39.54       40.49      3.35 o 
   8   7   1       33.86       27.20      5.68 o 
   9   7   1        0.22       -1.79      3.29 o 
  10   7   1        0.63       -1.49      4.48 o 
  -5   8   1        5.96       11.61      4.04 o 
  -4   8   1        4.39        6.14      2.28 o 
  -3   8   1      175.12      190.35     14.99 o 
  -2   8   1       44.20       33.73      3.15 o 
  -1   8   1       32.92       34.39      2.99 o 
   0   8   1       21.00       20.92      2.76 o 
   1   8   1        7.23        5.79      1.85 o 
   2   8   1       81.01       71.63      3.25 o 
   3   8   1      115.77      116.16      5.13 o 
   4   8   1      129.52      125.00      7.66 o 
   5   8   1       32.31       36.07      4.45 o 
   6   8   1      440.36      426.69     12.17 o 
   7   8   1        0.06       -1.18      2.08 o 
   8   8   1        4.15        6.88      4.48 o 
   9   8   1        5.40        5.98      4.78 o 
  -4   9   1      173.07      199.22     12.35 o 
  -3   9   1       32.80       27.82      5.57 o 
  -2   9   1      409.26      394.23     12.14 o 
  -1   9   1       99.63       88.67      5.58 o 
   0   9   1      141.24      143.61      7.57 o 
   1   9   1      192.65      181.51      5.85 o 
   2   9   1        4.09        2.70      1.58 o 
   3   9   1      131.45      144.82     18.98 o 
   4   9   1       29.37       28.62      7.47 o 
   5   9   1       82.74       63.82      5.96 o 
   6   9   1       53.09       61.00      5.74 o 
   7   9   1        5.96        4.12      2.50 o 
   8   9   1        1.37       -1.64      3.17 o 
   9   9   1        1.26        2.99      5.38 o 
  -3  10   1       25.06       20.39      5.08 o 
  -2  10   1      108.02      123.29      7.08 o 
  -1  10   1        4.42       -0.07      3.14 o 
   0  10   1        2.52       -0.76      2.21 o 
   1  10   1       13.08       15.22      2.86 o 
   2  10   1        6.32       12.55      3.32 o 
   3  10   1        0.09        0.72      3.36 o 
   4  10   1        7.62        6.72      3.80 o 
   5  10   1        4.04        3.31      3.48 o 
   6  10   1       21.80       25.92      4.80 o 
   7  10   1      101.42      118.57      7.85 o 
   8  10   1        3.19        0.87      5.08 o 
  -1  11   1        0.08        1.42      3.08 o 
   0  11   1      142.45      165.41      8.00 o 
   1  11   1        0.22       -1.13      2.43 o 
   2  11   1       14.55       16.63      3.88 o 
   3  11   1       87.73       95.08      9.19 o 
   4  11   1       93.21       76.96     12.41 o 
   5  11   1      232.18      235.51     12.86 o 
   6  11   1        0.89       -0.95      3.80 o 
  -3 -11   2        9.92        8.84      5.02 o 
  -2 -11   2        1.60       -0.65      4.64 o 
  -6 -10   2       78.98       67.74      6.36 o 
  -5 -10   2       33.77       33.52      7.47 o 
  -4 -10   2       20.80       23.38      5.83 o 
  -3 -10   2       28.78       33.31      6.02 o 
  -2 -10   2       10.25       15.51      5.27 o 
  -1 -10   2        6.93        5.90      3.18 o 
   0 -10   2       43.35       39.01      3.87 o 
   1 -10   2      133.03      155.16      7.66 o 
  -7  -9   2       69.06       73.54     10.16 o 
  -6  -9   2        7.40        9.62      3.26 o 
  -5  -9   2       11.16       12.01      3.80 o 
  -4  -9   2      210.89      188.98     10.25 o 
  -3  -9   2       16.47        9.12      3.80 o 
  -2  -9   2       89.95       94.90      8.12 o 
  -1  -9   2       69.61       73.04      5.40 o 
   0  -9   2        0.07        1.99      2.30 o 
   1  -9   2       21.89       20.88      3.20 o 
   2  -9   2       42.25       57.05      9.72 o 
   3  -9   2        0.02       -1.11      2.88 o 
  -8  -8   2        0.29        2.69      4.48 o 
  -7  -8   2       55.41       55.30      8.07 o 
  -6  -8   2       18.47       16.61      3.03 o 
  -5  -8   2      138.15      149.88      7.89 o 
  -4  -8   2       97.67       98.99      7.02 o 
  -3  -8   2       11.34       16.96      5.38 o 
  -2  -8   2       43.16       39.66     14.95 o 
  -1  -8   2      270.99      271.43      9.97 o 
   0  -8   2      263.90      271.97      7.31 o 
   1  -8   2        8.45        9.29      2.67 o 
   2  -8   2      148.64      149.78      6.89 o 
   3  -8   2       25.30       23.62      4.48 o 
   4  -8   2        0.81        0.23      5.38 o 
  -9  -7   2       56.53       46.55     12.85 o 
  -8  -7   2       11.30        9.27      4.19 o 
  -7  -7   2       51.89       48.13      6.58 o 
  -6  -7   2       12.89       11.06      4.78 o 
  -5  -7   2       66.72       64.64      4.78 o 
  -4  -7   2        0.25        1.60      2.37 o 
  -3  -7   2      731.64      685.12     30.94 o 
  -2  -7   2       34.88       43.60      3.29 o 
  -1  -7   2      445.25      415.55      8.33 o 
   0  -7   2        5.47        7.68      2.62 o 
   1  -7   2       16.03       14.98      2.16 o 
   2  -7   2       19.05       21.06      2.48 o 
   3  -7   2      232.47      225.39     13.74 o 
   4  -7   2       28.99       31.68      3.83 o 
   5  -7   2       10.16       14.75      2.83 o 
  -9  -6   2       94.81       99.55      8.37 o 
  -8  -6   2       62.19       64.57      6.58 o 
  -7  -6   2       67.18       66.66      6.58 o 
  -6  -6   2       15.30       17.17      2.11 o 
  -5  -6   2      132.04      133.90      3.57 o 
  -4  -6   2      622.10      611.88     12.96 o 
  -3  -6   2      364.88      361.12     12.21 o 
  -2  -6   2      330.89      342.59      6.11 o 
  -1  -6   2      594.83      571.65      8.12 o 
   0  -6   2      101.28       98.10      3.55 o 
   1  -6   2      144.97      149.62      3.50 o 
   2  -6   2      352.26      345.41      6.23 o 
   3  -6   2        0.13        0.75      1.19 o 
   4  -6   2       56.39       57.23      3.10 o 
   5  -6   2       91.74       87.55      5.59 o 
   6  -6   2        0.15        2.46      2.61 o 
 -10  -5   2        9.83       11.66      3.29 o 
  -9  -5   2       11.78       16.14      3.59 o 
  -8  -5   2      135.84      134.82      7.77 o 
  -7  -5   2      224.85      206.27     10.16 o 
  -6  -5   2      238.87      229.59     11.06 o 
  -5  -5   2       44.57       44.24      3.24 o 
  -4  -5   2      409.86      435.34      7.10 o 
  -3  -5   2        8.78        3.97      0.76 o 
  -2  -5   2      234.31      253.76      5.70 o 
  -1  -5   2       12.08       18.77      1.07 o 
   0  -5   2      583.86      631.07      7.01 o 
   1  -5   2       62.55       66.05      2.06 o 
   2  -5   2      488.57      477.35      7.00 o 
   3  -5   2      392.68      392.80      7.03 o 
   4  -5   2       17.73       19.55      1.82 o 
   5  -5   2        3.32        4.10      1.49 o 
   6  -5   2        2.27        3.75      2.50 o 
   7  -5   2       41.05       47.30      4.71 o 
 -10  -4   2        0.39        0.60      2.39 o 
  -7  -4   2       37.95       46.04      6.28 o 
  -6  -4   2      208.41      217.93     11.66 o 
  -5  -4   2       22.29       20.15      1.44 o 
  -4  -4   2       19.25       21.04      1.12 o 
  -3  -4   2     1598.71     1707.81     16.55 o 
  -2  -4   2     1318.64     1385.82     12.65 o 
  -1  -4   2      986.01      990.58     10.65 o 
   0  -4   2        2.65        3.74      0.66 o 
   1  -4   2      353.83      315.21      4.51 o 
   2  -4   2      148.53      159.50      3.32 o 
   3  -4   2     1138.26     1095.13     12.85 o 
   4  -4   2      302.52      305.84      5.83 o 
   5  -4   2       57.04       58.35      3.32 o 
   6  -4   2      886.79      874.71     17.11 o 
   7  -4   2        1.59        1.94      2.05 o 
   8  -4   2        8.30        8.35      2.92 o 
 -10  -3   2        4.63        8.37      2.99 o 
  -9  -3   2      117.27      112.70      6.58 o 
  -8  -3   2       48.09       54.71      5.28 o 
  -7  -3   2      309.66      331.87     11.63 o 
  -6  -3   2        2.92        1.68      1.54 o 
  -5  -3   2       37.48       39.89      3.15 o 
  -4  -3   2       19.11       15.86      2.39 o 
  -3  -3   2      657.94      734.71      8.08 o 
  -2  -3   2       36.74       22.15      0.91 o 
  -1  -3   2     2384.05     2476.74     22.49 o 
   0  -3   2     1968.38     2122.41     18.79 o 
   1  -3   2      765.01      813.17      8.70 o 
   2  -3   2       11.78       10.03      0.91 o 
   3  -3   2        0.02       -0.09      0.72 o 
   4  -3   2      325.58      323.63      7.06 o 
   5  -3   2      403.53      397.77      8.25 o 
   6  -3   2       82.56       91.71      5.72 o 
   7  -3   2        5.00        3.13      1.95 o 
   8  -3   2        8.18        5.56      2.47 o 
 -10  -2   2        4.17        6.58      2.99 o 
  -9  -2   2        3.28        3.89      2.09 o 
  -8  -2   2       72.88       71.21      3.62 o 
  -7  -2   2      319.93      330.41     12.11 o 
  -6  -2   2      402.23      391.63     12.47 o 
  -5  -2   2      291.65      331.83      8.34 o 
  -4  -2   2        6.74        2.87      1.01 o 
  -3  -2   2       69.36       82.60      3.69 o 
  -2  -2   2      678.87      694.76      8.68 o 
  -1  -2   2     8021.25     8210.43     76.97 o 
   0  -2   2     5385.14     5382.65     45.50 o 
   1  -2   2      331.31      361.75      3.99 o 
   2  -2   2        0.28       -0.03      0.47 o 
   3  -2   2      154.94      199.65      3.05 o 
   4  -2   2       89.88      112.23      2.63 o 
   5  -2   2      255.71      241.75      5.68 o 
   6  -2   2      236.40      241.90      6.85 o 
   7  -2   2       20.54       19.97      2.51 o 
   8  -2   2      237.88      226.33     10.77 o 
   9  -2   2       57.99       65.42      4.77 o 
 -10  -1   2        1.67        2.39      2.99 o 
  -9  -1   2       70.29       71.45      5.98 o 
  -8  -1   2      158.25      157.84      8.07 o 
  -7  -1   2       32.96       32.92      2.41 o 
  -6  -1   2        2.60        1.79      2.00 o 
  -5  -1   2     1329.15     1337.93     30.23 o 
  -4  -1   2      146.16      152.50      4.89 o 
  -3  -1   2      133.21      120.83      4.64 o 
  -2  -1   2     1174.69     1126.53     19.10 o 
  -1  -1   2      237.99      243.35      3.55 o 
   0  -1   2    10874.47    10533.25    102.91 o 
   1  -1   2     1822.43     1816.87     14.61 o 
   2  -1   2       44.49       44.40      1.14 o 
   3  -1   2      497.86      483.43      5.00 o 
   4  -1   2      841.21      831.29     10.93 o 
   5  -1   2       30.63       27.40      1.75 o 
   6  -1   2      122.72      119.52      3.85 o 
   7  -1   2      113.74      111.00      4.34 o 
   8  -1   2        4.95        6.44      1.86 o 
   9  -1   2        7.97        8.49      2.35 o 
 -10   0   2       35.41       25.41      5.08 o 
  -9   0   2        1.84        1.07      2.21 o 
  -8   0   2        8.04        9.30      2.00 o 
  -7   0   2      115.32      106.58      4.66 o 
  -6   0   2      152.98      162.14      4.89 o 
  -5   0   2      182.93      173.24      8.54 o 
  -4   0   2     2121.59     2345.06     34.93 o 
  -3   0   2      135.63      139.74      8.85 o 
  -2   0   2      649.83      646.09     10.39 o 
  -1   0   2     2854.62     2873.95     42.71 o 
   0   0   2      736.12      750.17      7.53 o 
   1   0   2     1616.00     1659.95     13.67 o 
   2   0   2      626.93      719.83      6.62 o 
   3   0   2       98.58       98.70      1.88 o 
   4   0   2       19.41       26.92      1.18 o 
   5   0   2      147.27      146.95      2.86 o 
   6   0   2      182.57      181.00      4.47 o 
   7   0   2      893.36      894.57     19.68 o 
   8   0   2        7.08       10.13      1.89 o 
   9   0   2       14.08       12.55      2.43 o 
  10   0   2        2.85        0.36      1.75 o 
  -9   1   2        2.43        2.69      3.29 o 
  -8   1   2       10.33       10.08      2.80 o 
  -7   1   2      683.34      642.27     34.98 o 
  -6   1   2      446.70      425.71      6.95 o 
  -5   1   2       11.81       12.33      1.00 o 
  -4   1   2       45.84       52.49      2.58 o 
  -3   1   2     1853.32     1883.28     20.71 o 
  -2   1   2        0.17        1.16      0.41 o 
  -1   1   2     1405.07     1450.26     13.73 o 
   0   1   2      470.86      478.03      4.49 o 
   1   1   2      508.83      515.73      5.10 o 
   2   1   2    32001.64    28530.36    263.03 o 
   3   1   2      651.19      676.78      7.24 o 
   4   1   2      199.96      176.92      2.54 o 
   5   1   2      146.39      154.00      3.27 o 
   6   1   2      776.44      777.20     10.55 o 
   7   1   2      184.68      173.72      6.16 o 
   8   1   2       67.03       73.11      3.26 o 
   9   1   2       21.94       23.85      2.34 o 
  10   1   2       14.21       10.45      3.14 o 
  -9   2   2       24.53       24.21      5.38 o 
  -8   2   2      159.53      146.48     10.16 o 
  -7   2   2      139.85      143.38      5.49 o 
  -6   2   2       31.52       22.82      2.72 o 
  -5   2   2       54.89       52.94      2.44 o 
  -4   2   2      521.94      559.06      9.81 o 
  -3   2   2     2166.02     2297.58     25.22 o 
  -2   2   2      102.60      128.32      3.71 o 
  -1   2   2        0.50        0.57      0.38 o 
   0   2   2      150.29      147.83      1.82 o 
   1   2   2     1635.19     1613.00     13.96 o 
   2   2   2    14517.68    13914.88    155.62 o 
   3   2   2     2463.00     2644.30     28.41 o 
   4   2   2      353.47      361.17      4.49 o 
   5   2   2       22.22       27.05      1.07 o 
   6   2   2      822.22      781.32     12.66 o 
   7   2   2       19.32       14.49      1.33 o 
   8   2   2       17.62       17.05      1.27 o 
   9   2   2      148.31      153.65      7.05 o 
  10   2   2       40.46       40.53      3.93 o 
  -9   3   2       15.43       27.95      3.65 o 
  -8   3   2       29.40       38.14      4.44 o 
  -7   3   2       46.45       34.91      3.53 o 
  -6   3   2      355.66      342.54      9.59 o 
  -5   3   2       66.11       70.37      6.99 o 
  -4   3   2      280.91      268.48      6.58 o 
  -3   3   2       80.66       94.39      5.05 o 
  -2   3   2       53.57       56.57      1.43 o 
  -1   3   2      474.75      477.84      5.47 o 
   0   3   2      637.09      640.38      6.05 o 
   1   3   2     2531.36     2461.05     21.03 o 
   2   3   2      924.00      922.18      8.99 o 
   3   3   2       38.43       36.45      1.50 o 
   4   3   2     2752.27     2812.40     29.93 o 
   5   3   2       76.81       81.91      1.78 o 
   6   3   2      176.66      172.89      4.01 o 
   7   3   2        8.05        5.63      1.02 o 
   8   3   2      113.01      114.15      4.35 o 
   9   3   2       37.39       37.06      3.26 o 
  10   3   2        1.09        2.11      2.04 o 
  -8   4   2        7.93        3.95      4.19 o 
  -7   4   2       50.14       40.02      4.94 o 
  -6   4   2      202.06      214.96      8.06 o 
  -5   4   2        0.16        0.40      1.32 o 
  -4   4   2      589.62      575.98     12.94 o 
  -3   4   2      432.36      421.06      9.09 o 
  -2   4   2       99.59       98.42      2.33 o 
  -1   4   2      240.96      232.52      3.69 o 
   0   4   2      136.90      126.44      2.51 o 
   1   4   2        2.77        1.80      0.46 o 
   2   4   2      445.54      437.90      4.56 o 
   3   4   2     1828.98     1869.78     19.69 o 
   4   4   2       22.93       21.05      0.89 o 
   5   4   2      124.14      124.21      2.53 o 
   6   4   2      118.05      127.67      3.01 o 
   7   4   2       26.75       25.80      1.45 o 
   8   4   2       14.28       12.55      1.80 o 
   9   4   2       69.18       74.69      4.37 o 
  10   4   2       14.76       18.29      5.08 o 
  -7   5   2       15.93       15.90      4.24 o 
  -6   5   2       48.46       52.49      4.75 o 
  -5   5   2       21.71       15.12      3.14 o 
  -4   5   2       63.68       59.81      3.88 o 
  -3   5   2       11.40       12.25      1.45 o 
  -2   5   2      482.70      481.98      7.24 o 
  -1   5   2       30.18       30.56      1.41 o 
   0   5   2     1174.43     1264.14     12.09 o 
   1   5   2      240.46      282.82      4.10 o 
   2   5   2        7.11        7.40      1.08 o 
   3   5   2     1679.17     1718.70     25.25 o 
   4   5   2      312.78      360.17      4.56 o 
   5   5   2        2.12        1.36      0.75 o 
   6   5   2      123.51      129.11      3.80 o 
   7   5   2       88.04       94.15      3.74 o 
   8   5   2        6.48        2.39      2.99 o 
   9   5   2        8.70        2.09      3.29 o 
  10   5   2       62.30       52.61      7.47 o 
  -7   6   2       72.19       73.76      8.37 o 
  -6   6   2       29.07       28.18      5.68 o 
  -5   6   2       74.81       68.48      5.34 o 
  -4   6   2        0.60        1.76      1.55 o 
  -3   6   2       77.75       73.17      3.22 o 
  -2   6   2     1903.94     1890.99     25.64 o 
  -1   6   2      224.36      217.35      3.88 o 
   0   6   2        1.45        1.37      0.66 o 
   1   6   2      307.16      307.24      3.97 o 
   2   6   2       14.64       19.13      1.01 o 
   3   6   2       92.27       86.53      2.70 o 
   4   6   2       27.52       29.53      2.03 o 
   5   6   2      176.14      188.86      7.79 o 
   6   6   2       54.44       54.62      4.09 o 
   7   6   2      195.33      187.01      5.57 o 
   8   6   2        8.38        5.38      3.59 o 
   9   6   2       36.52       30.19      5.98 o 
  10   6   2       89.58       95.06      9.86 o 
  -6   7   2       14.91       17.47      9.12 o 
  -5   7   2        7.67       11.36      3.55 o 
  -4   7   2       93.63       93.86      6.27 o 
  -3   7   2      487.29      501.59      9.60 o 
  -2   7   2       21.93       17.27      1.78 o 
  -1   7   2       17.97       15.05      1.60 o 
   0   7   2      404.73      379.24      5.18 o 
   1   7   2      119.24      126.92      2.31 o 
   2   7   2      355.89      355.82      7.30 o 
   3   7   2       46.07       39.11      2.92 o 
   4   7   2        6.64        6.70      2.23 o 
   5   7   2      197.52      192.07     21.08 o 
   6   7   2      137.10      147.23      7.10 o 
   7   7   2        8.37        8.07      2.43 o 
   8   7   2      100.47      101.94      9.57 o 
   9   7   2       42.57       36.77      6.58 o 
  10   7   2       46.53       60.39      8.97 o 
  -5   8   2       23.50       37.77      5.05 o 
  -4   8   2       17.70       10.53      2.77 o 
  -3   8   2      126.04      124.96      4.23 o 
  -2   8   2       41.18       42.54      2.95 o 
  -1   8   2        0.42       -1.28      1.28 o 
   0   8   2      114.57      120.54      4.37 o 
   1   8   2      186.27      165.66      5.34 o 
   2   8   2       24.16       24.73      2.29 o 
   3   8   2      137.63      137.61      5.49 o 
   4   8   2      145.85      145.15      8.09 o 
   5   8   2       18.39       16.54      3.03 o 
   6   8   2      113.77      103.17      6.88 o 
   7   8   2        0.98       -0.54      2.21 o 
   8   8   2       23.63       21.53      2.88 o 
   9   8   2       26.42       23.02      6.58 o 
  -4   9   2       17.46       22.35     13.30 o 
  -3   9   2        0.07        1.42      2.29 o 
  -2   9   2        1.58        2.74      2.44 o 
  -1   9   2       66.34       65.27      4.87 o 
   0   9   2        4.57        6.86      2.33 o 
   1   9   2       52.08       54.20      3.48 o 
   2   9   2       69.88       61.43      5.70 o 
   3   9   2        9.99       10.51      2.46 o 
   4   9   2       70.92       83.98      7.06 o 
   5   9   2       56.56       52.86      5.74 o 
   6   9   2      114.09      108.38      6.28 o 
   7   9   2      411.68      406.72     12.14 o 
   8   9   2       36.93       43.48     11.36 o 
   9   9   2        5.30        3.89      5.08 o 
  -3  10   2        6.22        1.77      2.79 o 
  -2  10   2       43.61       42.83      4.70 o 
  -1  10   2       57.32       65.80      5.24 o 
   0  10   2        1.44       -0.23      2.53 o 
   1  10   2       51.06       45.56      3.88 o 
   2  10   2      145.01      143.42     10.25 o 
   3  10   2        2.22       -2.02      2.02 o 
   4  10   2      110.30      131.66      9.24 o 
   5  10   2       70.63       64.81      6.72 o 
   6  10   2       19.33       13.50      6.73 o 
   7  10   2       35.58       30.66      7.17 o 
   8  10   2        0.20       -0.52      2.54 o 
  -1  11   2       15.74       14.68      3.70 o 
   0  11   2        0.13        2.51      2.98 o 
   1  11   2       99.11      108.59      5.65 o 
   2  11   2        0.01       -1.55      2.01 o 
   3  11   2        1.86        1.60      2.61 o 
   4  11   2       23.20       17.56      5.06 o 
   5  11   2       50.57       50.06      6.54 o 
   6  11   2      110.76      126.73      9.48 o 
   7  11   2        3.18        2.19      6.73 o 
   2  12   2        7.01        8.55      4.03 o 
   3  12   2        2.75        0.64      4.48 o 
   4  12   2       15.53       16.14      5.71 o 
  -5 -10   3       75.31       82.14      8.67 o 
  -4 -10   3      118.56      139.08      9.91 o 
  -3 -10   3       14.54       19.25      5.98 o 
  -2 -10   3       36.64       36.74      7.77 o 
  -1 -10   3      121.58      130.25      7.88 o 
   0 -10   3       78.11       95.03      7.01 o 
  -7  -9   3        2.76       -2.39      5.08 o 
  -6  -9   3      178.85      201.06     16.89 o 
  -5  -9   3       87.49       92.17      7.08 o 
  -4  -9   3      117.83      118.81     15.25 o 
  -3  -9   3       35.38       32.63      5.60 o 
  -2  -9   3        1.97        8.53      4.16 o 
  -1  -9   3      205.65      206.99      8.27 o 
   0  -9   3       19.60       17.60      3.00 o 
   1  -9   3       28.87       30.15      3.55 o 
   2  -9   3       83.61       74.32      6.13 o 
   3  -9   3       11.06       17.23      6.43 o 
  -8  -8   3       75.43       75.63      9.57 o 
  -7  -8   3       93.34       84.90     10.16 o 
  -6  -8   3       91.83      100.14     10.76 o 
  -5  -8   3        1.23        2.13      2.59 o 
  -4  -8   3        3.32        0.74      2.85 o 
  -3  -8   3      324.30      325.18     13.62 o 
  -2  -8   3       49.88       56.61     15.10 o 
  -1  -8   3       58.47       50.19      4.13 o 
   0  -8   3        1.64       -0.09      1.84 o 
   1  -8   3      252.14      237.39     16.20 o 
   2  -8   3       65.68       81.00      5.52 o 
   3  -8   3       42.12       43.65      5.38 o 
   4  -8   3       27.00       37.67      5.08 o 
  -9  -7   3        3.87       -0.90      3.89 o 
  -8  -7   3      155.38      160.27     23.92 o 
  -7  -7   3      132.25      136.68     14.20 o 
  -6  -7   3       69.98       73.92     10.16 o 
  -5  -7   3       11.81       11.85      2.71 o 
  -4  -7   3       90.83       95.76      6.38 o 
  -3  -7   3      155.72      151.13      8.30 o 
  -2  -7   3        8.24        2.80      2.85 o 
  -1  -7   3       10.34        9.24      2.21 o 
   0  -7   3       14.20       10.92      2.11 o 
   1  -7   3      226.44      223.03      7.03 o 
   2  -7   3       10.67        9.29      2.25 o 
   3  -7   3      111.75      100.74      7.17 o 
   4  -7   3       80.48       80.30     14.05 o 
   5  -7   3       44.87       50.89      4.46 o 
  -9  -6   3      108.67      118.08      8.37 o 
  -8  -6   3       63.12       64.57      6.58 o 
  -7  -6   3       86.32       96.86      8.07 o 
  -6  -6   3       18.82       20.40      2.31 o 
  -5  -6   3       16.29       15.73      1.42 o 
  -4  -6   3       92.23       87.36      4.03 o 
  -3  -6   3      143.23      125.63      5.19 o 
  -2  -6   3      320.78      291.98      8.14 o 
  -1  -6   3     1044.46     1074.44     19.23 o 
   0  -6   3      626.89      629.94      9.38 o 
   1  -6   3        9.25        9.48      2.31 o 
   2  -6   3      140.30      127.56      4.85 o 
   3  -6   3      118.67      121.25      4.49 o 
   4  -6   3        0.07       -1.02      1.66 o 
   5  -6   3        1.70        0.69      1.93 o 
   6  -6   3       23.47       33.06      5.52 o 
  -8  -5   3      197.98      191.92      9.57 o 
  -7  -5   3      190.29      174.28      9.27 o 
  -6  -5   3        0.18        1.79      2.39 o 
  -5  -5   3       67.30       67.56      6.28 o 
  -4  -5   3       42.24       40.56      1.62 o 
  -3  -5   3      282.59      293.41      5.19 o 
  -2  -5   3      674.22      631.83      8.20 o 
  -1  -5   3       30.58       26.16      1.52 o 
   0  -5   3      273.02      260.56      4.43 o 
   1  -5   3      160.36      151.91      3.43 o 
   2  -5   3       65.98       65.46      2.44 o 
   3  -5   3      137.53      141.03      4.00 o 
   4  -5   3        4.20        5.84      1.39 o 
   5  -5   3       62.10       57.67      2.98 o 
   6  -5   3       11.14       10.57      2.78 o 
   7  -5   3        5.16        2.09      2.79 o 
  -6  -4   3        4.02        3.50      1.11 o 
  -5  -4   3      407.91      419.96      9.32 o 
  -4  -4   3       10.14       10.23      1.20 o 
  -3  -4   3        0.21        0.84      0.71 o 
  -2  -4   3      969.53      990.34     10.15 o 
  -1  -4   3       29.61       26.80      1.66 o 
   0  -4   3     1503.75     1517.41     14.43 o 
   1  -4   3       20.80       17.79      1.22 o 
   2  -4   3       46.88       42.39      2.01 o 
   3  -4   3       36.97       37.99      1.89 o 
   4  -4   3      105.16      108.40      3.40 o 
   5  -4   3      176.37      171.97      5.54 o 
   6  -4   3       28.82       26.32      3.20 o 
   7  -4   3      146.45      150.99      7.37 o 
   8  -4   3       19.85       19.32      6.31 o 
  -8  -3   3        0.00       -1.79      3.59 o 
  -7  -3   3      232.98      250.51     14.35 o 
  -6  -3   3       75.31       69.65      7.17 o 
  -5  -3   3        7.27        7.27      4.63 o 
  -4  -3   3       11.83       16.64      1.15 o 
  -3  -3   3     1442.64     1446.96     17.90 o 
  -2  -3   3      222.78      259.20      3.93 o 
  -1  -3   3     1337.88     1322.67     13.53 o 
   0  -3   3       91.02       79.71      2.18 o 
   1  -3   3      369.14      370.39      4.94 o 
   2  -3   3     1427.38     1440.30     14.74 o 
   3  -3   3       25.07       26.44      1.53 o 
   4  -3   3        0.88        1.41      1.34 o 
   5  -3   3      295.28      303.81      5.57 o 
   6  -3   3      114.72      116.72      5.13 o 
   7  -3   3       63.65       66.89      4.33 o 
   8  -3   3       24.53       24.30      4.35 o 
 -10  -2   3        5.07        4.48      2.69 o 
  -9  -2   3       59.21       52.61      4.19 o 
  -7  -2   3       21.29       25.43      3.91 o 
  -6  -2   3      115.87      118.35      6.44 o 
  -5  -2   3       33.69       28.70      4.78 o 
  -4  -2   3        3.49        3.37      1.43 o 
  -3  -2   3      317.78      283.36      5.57 o 
  -2  -2   3      166.90      159.40      2.95 o 
  -1  -2   3       13.19       14.41      1.02 o 
   0  -2   3      454.71      474.97      4.99 o 
   1  -2   3       56.40       61.35      1.58 o 
   2  -2   3       60.92       70.13      2.79 o 
   3  -2   3      137.84      141.71      2.92 o 
   4  -2   3       43.45       35.05      1.78 o 
   5  -2   3      104.35       90.74      3.53 o 
   6  -2   3      214.78      201.33      5.63 o 
   7  -2   3       67.74       67.13      4.05 o 
   8  -2   3        0.09        1.10      2.09 o 
   9  -2   3       26.15       33.13      4.09 o 
 -10  -1   3       53.60       58.29      5.98 o 
  -9  -1   3       87.46       71.75      5.68 o 
  -8  -1   3        0.61        1.49      1.49 o 
  -7  -1   3      115.48      120.02      5.25 o 
  -6  -1   3      381.82      405.61     14.95 o 
  -5  -1   3      381.72      370.81     11.84 o 
  -4  -1   3       49.47       44.46      5.98 o 
  -3  -1   3       27.22       27.60      2.01 o 
  -2  -1   3      670.19      679.74      8.61 o 
  -1  -1   3     1986.84     1956.52     19.56 o 
   0  -1   3      275.05      309.40      3.68 o 
   1  -1   3      619.41      547.00      5.53 o 
   2  -1   3      506.06      505.66      5.27 o 
   3  -1   3      577.57      545.62      6.66 o 
   4  -1   3     1228.25     1227.25     11.45 o 
   5  -1   3        0.07       -0.56      0.91 o 
   6  -1   3       29.53       31.01      2.60 o 
   7  -1   3       21.99       22.93      2.50 o 
   8  -1   3        2.77        2.65      2.13 o 
   9  -1   3       47.41       38.14      3.81 o 
  -9   0   3       74.63       83.37      4.94 o 
  -8   0   3        0.12       -1.79      1.79 o 
  -7   0   3      190.26      187.54      6.25 o 
  -6   0   3      465.40      471.54      9.17 o 
  -5   0   3        2.79        2.79      0.85 o 
  -4   0   3      429.86      402.19     11.94 o 
  -3   0   3      136.60      162.36      7.90 o 
  -2   0   3     1213.44     1302.88     14.47 o 
  -1   0   3      488.35      460.47      5.21 o 
   0   0   3      571.78      551.00      5.68 o 
   1   0   3      497.65      518.15      5.12 o 
   2   0   3      441.57      418.17      4.20 o 
   3   0   3       47.14       41.21      1.05 o 
   4   0   3       40.36       40.83      1.51 o 
   5   0   3      115.17      117.29      2.85 o 
   6   0   3       83.42       84.25      3.24 o 
   7   0   3       35.50       39.26      2.70 o 
   8   0   3       84.31       86.89      6.36 o 
   9   0   3        2.34        3.25      1.99 o 
  10   0   3       20.29       17.26      2.93 o 
  -9   1   3       93.16       95.96      8.07 o 
  -8   1   3        9.24       10.40      2.43 o 
  -7   1   3        0.42       -0.12      1.49 o 
  -6   1   3      340.44      345.96      7.16 o 
  -5   1   3        4.87        3.93      1.17 o 
  -4   1   3       13.39       21.11      1.45 o 
  -3   1   3     1510.61     1645.15     18.43 o 
  -2   1   3       77.73       71.48      1.64 o 
  -1   1   3      571.91      561.02      6.33 o 
   0   1   3     1213.30     1233.09     10.39 o 
   1   1   3      332.99      322.37      3.55 o 
   2   1   3      297.57      292.89      3.22 o 
   3   1   3     1395.70     1362.59     12.90 o 
   4   1   3      409.36      414.91      5.25 o 
   5   1   3       79.57       74.16      1.93 o 
   6   1   3      709.61      711.00     11.21 o 
   7   1   3       37.49       36.31      2.27 o 
   8   1   3       27.42       24.18      2.38 o 
   9   1   3       48.26       47.27      3.46 o 
  10   1   3       37.15       44.31      7.27 o 
  -9   2   3        0.29        2.09      2.99 o 
  -8   2   3       77.42       73.54      7.17 o 
  -7   2   3      252.74      243.58      6.59 o 
  -6   2   3       33.57       31.33      1.87 o 
  -5   2   3     1058.31     1012.06     12.57 o 
  -4   2   3      286.53      279.93      4.36 o 
  -3   2   3      592.21      649.47      7.42 o 
  -2   2   3     1008.50     1009.71     10.53 o 
  -1   2   3      959.23      959.50     10.16 o 
   0   2   3      242.29      242.76      2.82 o 
   1   2   3     1578.45     1531.82     13.55 o 
   2   2   3      341.30      335.09      3.68 o 
   3   2   3      195.66      177.19      2.23 o 
   4   2   3      324.82      326.70      4.71 o 
   5   2   3      286.03      285.45      3.92 o 
   6   2   3      144.05      139.34      5.62 o 
   7   2   3      251.88      247.60      5.44 o 
   8   2   3      208.71      226.51      7.45 o 
   9   2   3        1.20       -0.96      1.29 o 
  10   2   3        1.61        4.42      2.49 o 
  -8   3   3        0.05        2.79      2.21 o 
  -7   3   3       43.31       49.06      4.92 o 
  -6   3   3        6.74       10.09      2.24 o 
  -5   3   3       97.62      107.89      3.95 o 
  -4   3   3      721.23      731.60     11.71 o 
  -3   3   3      905.10      943.70     11.97 o 
  -2   3   3       17.18       26.65      1.28 o 
  -1   3   3      478.90      556.20      6.59 o 
   0   3   3      341.35      351.77      3.80 o 
   1   3   3        3.84        3.35      0.54 o 
   2   3   3     1202.13     1121.85     10.28 o 
   3   3   3     2307.70     2467.23     22.25 o 
   4   3   3      153.53      171.45      2.88 o 
   5   3   3      105.67      104.67      2.32 o 
   6   3   3       99.31       92.55      2.66 o 
   7   3   3       52.34       47.49      2.51 o 
   8   3   3      258.55      268.73      7.80 o 
   9   3   3       72.86       71.38      3.20 o 
  10   3   3       74.43       66.71      5.02 o 
  -8   4   3       28.87       24.71      6.13 o 
  -7   4   3       45.18       44.36     11.96 o 
  -6   4   3       13.92        6.99      2.29 o 
  -5   4   3      115.67      116.29      4.33 o 
  -4   4   3      567.38      547.06     10.14 o 
  -3   4   3      681.22      641.64     10.92 o 
  -2   4   3      559.01      576.91      7.23 o 
  -1   4   3        7.24        7.81      0.78 o 
   0   4   3      989.10      954.40      9.86 o 
   1   4   3       21.19       25.08      0.92 o 
   2   4   3       44.36       35.85      1.19 o 
   3   4   3     1720.65     1752.64     16.96 o 
   4   4   3      345.11      347.18      4.81 o 
   5   4   3        4.76        3.73      0.74 o 
   6   4   3      112.47       99.22      3.19 o 
   7   4   3        3.13        0.64      1.32 o 
   8   4   3       57.55       57.09      3.37 o 
   9   4   3       76.34       74.44      8.07 o 
  10   4   3       34.81       34.38      6.88 o 
  -7   5   3       76.78       96.05      7.27 o 
  -6   5   3        4.68        2.52      2.35 o 
  -5   5   3      298.01      290.77     17.31 o 
  -4   5   3      348.32      326.37      7.71 o 
  -3   5   3       30.70       33.34      3.27 o 
  -2   5   3      238.01      231.00      4.38 o 
  -1   5   3      357.31      365.66      4.79 o 
   0   5   3      110.66      121.60      2.30 o 
   1   5   3      228.74      220.44      3.19 o 
   2   5   3      703.97      723.43      6.89 o 
   3   5   3       38.05       37.35      1.24 o 
   4   5   3     1599.33     1630.33     19.00 o 
   5   5   3       50.47       56.37      2.63 o 
   6   5   3        0.06        0.74      1.29 o 
   7   5   3      226.57      232.86     10.42 o 
   8   5   3       18.85       14.50      2.49 o 
   9   5   3       21.93       14.35      4.78 o 
  10   5   3       31.42       25.71      5.98 o 
  -7   6   3        0.58        1.61      3.48 o 
  -6   6   3        6.57        1.86      3.26 o 
  -5   6   3        1.83        3.54      2.54 o 
  -4   6   3      190.84      189.59      5.97 o 
  -3   6   3      101.18      104.21      3.15 o 
  -2   6   3      126.64      131.54      3.65 o 
  -1   6   3      780.76      800.89      9.26 o 
   0   6   3        1.58        9.88      0.98 o 
   1   6   3       28.54       33.28      1.39 o 
   2   6   3       14.19        8.41      0.74 o 
   3   6   3      458.06      473.79      5.62 o 
   4   6   3      435.62      429.01      8.80 o 
   5   6   3      198.96      216.10      5.86 o 
   6   6   3       21.75       26.87      3.89 o 
   7   6   3        0.08       -1.69      1.69 o 
   8   6   3       14.80       15.66      2.71 o 
   9   6   3        0.98        5.68      4.19 o 
  10   6   3        0.85       -1.20      4.19 o 
  -6   7   3      234.29      255.32     15.84 o 
  -5   7   3       72.59       73.09      7.39 o 
  -4   7   3        2.79        3.01      2.79 o 
  -3   7   3      460.70      455.83      8.44 o 
  -2   7   3      438.03      413.29      6.95 o 
  -1   7   3      233.86      222.34      4.40 o 
   0   7   3       11.82        8.14      1.02 o 
   1   7   3       64.96       65.14      1.93 o 
   2   7   3      282.98      291.74      4.39 o 
   3   7   3      218.33      223.67      4.77 o 
   4   7   3      318.30      315.05      8.21 o 
   5   7   3       40.41       41.33      4.30 o 
   6   7   3      506.80      516.14     15.75 o 
   7   7   3        0.09       -0.30      2.11 o 
   8   7   3       54.52       53.32      4.78 o 
   9   7   3       66.28       80.71      9.57 o 
  10   7   3      102.30       88.19     10.46 o 
  -5   8   3        7.58       12.70      4.65 o 
  -4   8   3       89.25       89.94      6.50 o 
  -3   8   3       37.47       34.79      2.34 o 
  -2   8   3      135.79      151.48      4.14 o 
  -1   8   3      267.35      254.45      5.71 o 
   0   8   3       16.48       14.00      2.06 o 
   1   8   3      331.46      330.43      7.83 o 
   2   8   3       89.50       85.66      3.69 o 
   3   8   3        2.94        3.60      1.39 o 
   4   8   3       25.56       21.16      3.79 o 
   5   8   3       49.74       46.39      5.68 o 
   6   8   3       26.80       23.61      3.87 o 
   7   8   3        3.76        0.90      2.33 o 
   8   8   3        6.58        2.24      2.65 o 
   9   8   3       56.55       70.55      9.57 o 
  -4   9   3      162.47      174.34     11.56 o 
  -3   9   3       95.58       81.58      4.81 o 
  -2   9   3       48.92       54.48      5.62 o 
  -1   9   3       42.99       43.20      3.98 o 
   0   9   3       33.24       36.26      4.84 o 
   1   9   3       19.65       15.14      2.45 o 
   2   9   3        1.58       -0.90      1.54 o 
   3   9   3       64.12       70.04      5.57 o 
   4   9   3      182.20      186.51     10.00 o 
   5   9   3      126.31      122.87      6.75 o 
   6   9   3        2.50        2.01      2.46 o 
   7   9   3       13.96       13.77      3.66 o 
   8   9   3      127.40      158.64     23.92 o 
   9   9   3        3.88        6.58      5.38 o 
  -3  10   3        4.75        0.64      2.57 o 
  -2  10   3       26.56       39.87      4.12 o 
  -1  10   3        4.84        4.35      5.53 o 
   0  10   3      271.15      269.67      9.83 o 
   1  10   3        2.71        0.44      2.36 o 
   2  10   3        8.11        9.19      2.21 o 
   3  10   3      370.34      389.19     16.41 o 
   4  10   3       19.64       25.83      5.15 o 
   5  10   3       31.71       36.29      6.73 o 
   6  10   3       22.57       24.28      4.80 o 
   7  10   3       24.14       20.29      3.88 o 
   8  10   3        0.02       -1.59      2.54 o 
  -1  11   3        1.61       -2.81      2.81 o 
   0  11   3        0.79        3.30      2.88 o 
   1  11   3       72.45       73.56      4.89 o 
   2  11   3       67.94       66.36      4.29 o 
   3  11   3       49.98       60.85      5.01 o 
   4  11   3      117.09      130.38     15.69 o 
   5  11   3        6.66        7.60      4.38 o 
   6  11   3        1.27        1.79      3.91 o 
   7  11   3        1.51        3.10      3.80 o 
   1  12   3       11.99        7.47      4.48 o 
   2  12   3      152.11      153.96      6.20 o 
   3  12   3        9.63       10.64      3.88 o 
   4  12   3       79.86       76.18     10.76 o 
   5  12   3        6.04        6.46      5.38 o 
  -4 -10   4       60.70       71.03     13.00 o 
  -3 -10   4       26.12       31.40      6.17 o 
  -2 -10   4       65.61       70.21      8.37 o 
  -1 -10   4        3.98        9.86      7.17 o 
  -6  -9   4        0.05        2.76      2.45 o 
  -5  -9   4       59.17       57.30      5.86 o 
  -4  -9   4       84.00       85.73      7.46 o 
  -3  -9   4       13.14       14.65      4.65 o 
  -2  -9   4       55.11       57.31      7.27 o 
  -1  -9   4       15.09       14.44      5.06 o 
   0  -9   4       94.62      116.02      7.36 o 
   1  -9   4       12.30       13.38      3.40 o 
   2  -9   4        1.47       -2.45      3.03 o 
  -7  -8   4       37.28       33.48      7.17 o 
  -6  -8   4        4.40       -0.90      4.48 o 
  -5  -8   4      191.74      207.77     15.10 o 
  -4  -8   4        0.04       -2.59      2.59 o 
  -3  -8   4        0.84       -1.45      3.06 o 
  -2  -8   4      119.89      129.28      9.42 o 
  -1  -8   4        2.80        2.32      2.19 o 
   0  -8   4      172.15      182.98      5.84 o 
   1  -8   4        1.75        0.68      3.61 o 
   2  -8   4      121.94      120.31      6.54 o 
   3  -8   4        4.28        2.74      2.65 o 
  -8  -7   4       36.82       18.83      5.38 o 
  -7  -7   4      187.06      174.28     12.85 o 
  -6  -7   4       36.80       34.61      6.73 o 
  -5  -7   4      121.13      124.92      6.21 o 
  -4  -7   4       10.99       10.10      2.45 o 
  -3  -7   4      287.23      300.62     12.17 o 
  -2  -7   4        3.89        1.79      2.75 o 
  -1  -7   4        0.05        2.08      1.88 o 
   0  -7   4       46.13       39.59      3.28 o 
   1  -7   4      141.78      142.71      5.43 o 
   2  -7   4      431.60      447.06     37.07 o 
   3  -7   4       19.92       27.20      4.48 o 
   4  -7   4       15.30       16.14      3.89 o 
   5  -7   4       37.87       36.32      4.48 o 
  -9  -6   4        4.04        0.30      3.29 o 
  -8  -6   4       56.04       48.43      6.28 o 
  -7  -6   4       40.82       40.06      5.98 o 
  -6  -6   4       18.37       20.83      2.53 o 
  -5  -6   4       52.15       52.80      2.65 o 
  -4  -6   4        2.84        5.57      1.82 o 
  -3  -6   4      183.88      189.79      6.53 o 
  -2  -6   4      191.06      197.07     38.56 o 
  -1  -6   4       34.39       37.34      2.55 o 
   0  -6   4       21.39       24.51      2.03 o 
   1  -6   4      260.31      250.76      5.99 o 
   2  -6   4       63.80       70.12      4.12 o 
   3  -6   4        8.54        5.79      2.14 o 
   4  -6   4      140.05      135.60     13.75 o 
   5  -6   4      112.29      114.11      6.27 o 
   6  -6   4       46.83       62.78     12.85 o 
  -8  -5   4      185.72      175.48      9.27 o 
  -7  -5   4      277.96      278.91     12.56 o 
  -6  -5   4      165.18      161.43      9.86 o 
  -5  -5   4        7.93        5.49      1.54 o 
  -4  -5   4        0.94        2.50      1.13 o 
  -3  -5   4      125.93      126.13      3.64 o 
  -2  -5   4      147.97      130.58      3.88 o 
  -1  -5   4     1839.97     1815.42     22.02 o 
   0  -5   4      241.30      243.81      5.26 o 
   1  -5   4     1072.05     1028.91     17.34 o 
   2  -5   4      192.36      186.86      6.51 o 
   3  -5   4       70.31       76.05      3.54 o 
   4  -5   4      273.78      274.34      6.68 o 
   5  -5   4       10.32       11.07      2.30 o 
   6  -5   4       10.37        7.78      2.91 o 
   7  -5   4        1.64       -2.75      2.75 o 
  -6  -4   4      227.48      227.30     12.09 o 
  -5  -4   4        0.23       -0.93      1.14 o 
  -4  -4   4      226.82      215.17      4.33 o 
  -3  -4   4       40.13       39.50      1.68 o 
  -2  -4   4        0.09        1.34      0.88 o 
  -1  -4   4     1156.61     1102.41     12.03 o 
   0  -4   4        6.53        6.69      0.97 o 
   1  -4   4       85.55       82.05      2.79 o 
   2  -4   4      157.70      144.46      3.45 o 
   3  -4   4        1.50        1.22      1.02 o 
   4  -4   4      165.78      165.72      4.39 o 
   5  -4   4       56.22       55.21      2.87 o 
   6  -4   4       12.49       11.05      2.71 o 
   7  -4   4       15.65       12.39      3.39 o 
  -7  -3   4      160.23      189.23     12.85 o 
  -6  -3   4      422.16      494.45     21.52 o 
  -5  -3   4       24.42       30.28      4.19 o 
  -4  -3   4        6.16        6.56      1.06 o 
  -3  -3   4       53.10       48.72      1.74 o 
  -2  -3   4      745.64      765.75     10.54 o 
  -1  -3   4     3648.17     3898.34     40.20 o 
   0  -3   4     1773.24     1865.20     17.38 o 
   1  -3   4      109.01       99.27      2.49 o 
   2  -3   4      450.29      447.66      7.04 o 
   3  -3   4      558.56      522.20      7.40 o 
   4  -3   4       98.81      103.64      3.23 o 
   5  -3   4       23.10       21.36      1.75 o 
   6  -3   4      387.68      392.62     10.22 o 
   7  -3   4       25.18       21.01      3.22 o 
   8  -3   4      250.22      251.35      9.84 o 
  -7  -2   4      824.15      854.67     32.88 o 
  -6  -2   4       40.90       45.44      6.58 o 
  -5  -2   4       38.16       32.29      5.08 o 
  -4  -2   4      643.21      668.15     13.98 o 
  -3  -2   4       11.89       17.54      1.37 o 
  -2  -2   4      447.91      406.05      5.06 o 
  -1  -2   4      313.08      376.44      4.86 o 
   0  -2   4       25.32       23.17      1.09 o 
   1  -2   4      522.39      485.82      5.77 o 
   2  -2   4      172.41      172.52      3.43 o 
   3  -2   4      137.22      136.95      3.11 o 
   4  -2   4        9.68       11.49      1.39 o 
   5  -2   4      394.17      381.33      6.60 o 
   6  -2   4      408.67      418.31     10.30 o 
   7  -2   4      110.16      104.73      5.13 o 
   8  -2   4      147.27      155.58      7.22 o 
   9  -2   4        0.00        3.54      2.68 o 
  -9  -1   4       10.21       10.46      2.69 o 
  -8  -1   4        7.44        6.58      1.79 o 
  -7  -1   4      124.87      140.20     11.36 o 
  -6  -1   4       51.40       72.34      8.07 o 
  -5  -1   4       88.45       98.05      8.37 o 
  -4  -1   4     1090.67     1092.62     36.17 o 
  -3  -1   4       43.22       59.41      1.96 o 
  -2  -1   4      297.44      292.19      4.64 o 
  -1  -1   4     1041.86     1163.54     12.01 o 
   0  -1   4      225.82      290.78      3.87 o 
   1  -1   4     1640.14     1618.21     15.09 o 
   2  -1   4       71.02       66.00      1.83 o 
   3  -1   4      566.95      587.84      7.47 o 
   4  -1   4       43.83       40.57      1.71 o 
   5  -1   4      174.66      164.12      4.81 o 
   6  -1   4      117.64      115.09      4.25 o 
   7  -1   4       68.08       64.84      4.02 o 
   8  -1   4       56.31       63.41      8.82 o 
   9  -1   4       13.59        8.20      2.86 o 
  -9   0   4       51.33       48.43      5.08 o 
  -8   0   4       16.51       12.85      2.69 o 
  -7   0   4      117.85      113.90      5.98 o 
  -6   0   4      591.22      570.59     11.74 o 
  -5   0   4      258.74      252.91      5.60 o 
  -4   0   4        5.38        4.56      1.08 o 
  -3   0   4     2276.44     2484.62     32.03 o 
  -2   0   4       70.35       62.86      1.70 o 
  -1   0   4      434.50      454.83      5.84 o 
   0   0   4     3578.07     3458.52     30.66 o 
   1   0   4      439.02      473.02      4.98 o 
   2   0   4        0.82        3.48      0.63 o 
   3   0   4     1282.23     1297.16     11.75 o 
   4   0   4        7.08        7.39      0.72 o 
   5   0   4      670.35      687.92     11.47 o 
   6   0   4      803.98      781.28     12.88 o 
   7   0   4        4.27        2.92      1.62 o 
   8   0   4       16.45       16.61      2.52 o 
   9   0   4       18.72       16.04      2.84 o 
  -9   1   4        6.42        6.88      3.29 o 
  -8   1   4       93.39       88.74      4.94 o 
  -7   1   4        8.71        7.68      2.69 o 
  -6   1   4       39.01       29.29      5.57 o 
  -5   1   4      405.86      413.50     13.48 o 
  -4   1   4      292.00      311.29      5.19 o 
  -3   1   4       42.43       59.74      2.30 o 
  -2   1   4      833.46      931.01      9.56 o 
  -1   1   4      188.82      172.91      3.36 o 
   0   1   4     1288.89     1258.79     12.06 o 
   1   1   4     1674.44     1650.45     13.52 o 
   2   1   4      786.98      799.96      7.54 o 
   3   1   4        1.57        1.13      0.54 o 
   4   1   4       76.59       68.72      1.47 o 
   5   1   4        0.37        0.16      0.85 o 
   6   1   4       45.55       40.58      2.44 o 
   7   1   4       25.65       25.82      2.19 o 
   8   1   4        4.20        4.96      2.93 o 
   9   1   4      102.44       99.18      5.18 o 
  10   1   4        2.45        3.82      2.28 o 
  -9   2   4       21.15       30.19      5.68 o 
  -8   2   4       46.88       43.94      5.68 o 
  -7   2   4        2.42       -1.57      1.57 o 
  -6   2   4       28.29       27.26      1.95 o 
  -5   2   4      422.95      438.31      7.07 o 
  -4   2   4       26.24       20.40      1.35 o 
  -3   2   4      347.26      330.86      5.13 o 
  -2   2   4     1044.14     1198.00     17.77 o 
  -1   2   4     1647.24     1703.27     17.19 o 
   0   2   4      299.46      320.13      3.58 o 
   1   2   4      512.99      503.25      5.10 o 
   2   2   4     1246.62     1182.97     10.50 o 
   3   2   4     1321.89     1420.60     12.18 o 
   4   2   4     5336.71     5529.30     56.26 o 
   5   2   4        3.32        4.82      1.08 o 
   6   2   4      154.78      149.87      5.68 o 
   7   2   4        4.17        4.67      1.36 o 
   8   2   4      107.59      101.85      5.33 o 
   9   2   4       21.79       31.57      3.16 o 
  10   2   4       52.57       53.21      3.91 o 
  -8   3   4      111.00      113.90      9.27 o 
  -7   3   4        0.05       -1.55      1.55 o 
  -6   3   4      223.65      233.35      8.34 o 
  -5   3   4      373.77      361.15      7.56 o 
  -4   3   4       25.69       26.45      2.05 o 
  -3   3   4      987.57      938.09     11.20 o 
  -2   3   4      855.11      881.59     11.96 o 
  -1   3   4      549.67      584.25      6.81 o 
   0   3   4       81.06       82.97      1.73 o 
   1   3   4        7.51        8.67      0.71 o 
   2   3   4      636.15      633.04      6.46 o 
   3   3   4     1218.97     1208.34     10.52 o 
   4   3   4     3332.76     3457.54     35.70 o 
   5   3   4      159.73      176.72      3.47 o 
   6   3   4      266.85      256.53      7.53 o 
   7   3   4        0.71        1.06      1.45 o 
   8   3   4       12.77       12.49      2.59 o 
   9   3   4       93.16      109.08      5.08 o 
  10   3   4        3.62        6.22      2.49 o 
  -8   4   4       28.14       39.39      6.58 o 
  -7   4   4        5.77        4.66      2.65 o 
  -6   4   4        3.30        3.72      2.05 o 
  -5   4   4      178.33      154.43      6.44 o 
  -4   4   4        5.66        5.47      1.67 o 
  -3   4   4      616.27      612.59     10.64 o 
  -2   4   4      131.92      124.69      3.83 o 
  -1   4   4      614.42      648.26      7.38 o 
   0   4   4      253.47      286.75      3.66 o 
   1   4   4      163.99      144.51      2.52 o 
   2   4   4      150.81      147.63      2.39 o 
   3   4   4      609.57      592.14      6.14 o 
   4   4   4      472.97      507.38      6.20 o 
   5   4   4      178.69      193.05      3.63 o 
   6   4   4      214.12      202.70      5.54 o 
   7   4   4       11.41       14.51      2.17 o 
   8   4   4        7.94        7.57      2.01 o 
   9   4   4       61.54       66.37      4.80 o 
  10   4   4      118.88      113.00     11.36 o 
  -7   5   4       58.14       69.45      6.28 o 
  -6   5   4       69.32       67.66      5.96 o 
  -5   5   4       44.29       41.75      8.43 o 
  -4   5   4     1117.69     1089.34     17.57 o 
  -3   5   4      131.36      123.23      4.28 o 
  -2   5   4      554.45      530.83      8.74 o 
  -1   5   4      449.06      424.28      5.35 o 
   0   5   4      390.53      419.83      5.47 o 
   1   5   4        1.58        0.78      0.58 o 
   2   5   4        4.66        6.37      1.08 o 
   3   5   4      277.36      292.99      3.70 o 
   4   5   4      577.75      567.39      9.19 o 
   5   5   4      273.68      271.27      5.27 o 
   6   5   4      163.87      170.33      4.91 o 
   7   5   4       54.73       52.00      4.51 o 
   8   5   4      138.20      143.14     12.70 o 
   9   5   4       30.15       28.00      3.43 o 
  10   5   4       19.45       26.31      6.28 o 
  -7   6   4       11.89       17.36      4.63 o 
  -6   6   4       33.08       44.72      8.52 o 
  -5   6   4       16.06       18.76      3.40 o 
  -4   6   4        8.37        4.07      1.82 o 
  -3   6   4      503.20      479.54      9.83 o 
  -2   6   4       61.85       61.91      3.11 o 
  -1   6   4        0.78        1.26      0.92 o 
   0   6   4      182.92      171.43      3.31 o 
   1   6   4       44.77       47.36      1.66 o 
   2   6   4      485.97      510.90      6.17 o 
   3   6   4       57.03       49.40      1.69 o 
   4   6   4       16.96       22.62      1.20 o 
   5   6   4      122.49      124.23      4.40 o 
   6   6   4       37.64       29.23      3.66 o 
   7   6   4        1.38        1.67      2.15 o 
   8   6   4       37.34       39.37      4.09 o 
   9   6   4        0.01        2.20      2.21 o 
  10   6   4        9.69       10.16      5.38 o 
  -6   7   4       28.99       25.68      5.39 o 
  -5   7   4       68.52       62.93      6.82 o 
  -4   7   4       16.49       19.48      3.62 o 
  -3   7   4      180.39      194.71      6.28 o 
  -2   7   4        9.37        6.16      1.38 o 
  -1   7   4       18.92       21.15      1.75 o 
   0   7   4      368.65      368.51      7.32 o 
   1   7   4      300.61      291.05      4.56 o 
   2   7   4       33.96       36.21      1.51 o 
   3   7   4      462.27      465.92      9.45 o 
   4   7   4      331.15      327.33      8.51 o 
   5   7   4       19.85       17.21      4.63 o 
   6   7   4      215.60      210.28     14.95 o 
   7   7   4      115.08      106.18      6.54 o 
   8   7   4        1.76       -1.88      2.30 o 
   9   7   4       70.36       77.61     14.20 o 
  10   7   4        2.09       -0.60      4.19 o 
  -5   8   4       39.88       43.92     13.45 o 
  -4   8   4       12.36        8.51      3.37 o 
  -3   8   4        4.85        5.51      2.02 o 
  -2   8   4        8.93        8.63      1.62 o 
  -1   8   4      268.51      266.66      5.43 o 
   0   8   4      370.86      366.84      9.16 o 
   1   8   4       34.97       33.97      2.66 o 
   2   8   4      177.14      167.18      6.04 o 
   3   8   4        7.36        5.75      1.54 o 
   4   8   4      357.39      361.07     12.91 o 
   5   8   4       88.17       86.56      6.46 o 
   6   8   4        4.48        4.33      2.75 o 
   7   8   4        5.73        4.25      2.85 o 
   8   8   4       60.50       56.56      5.24 o 
   9   8   4       12.65        8.72      3.03 o 
  -4   9   4        9.31        6.41      5.38 o 
  -3   9   4       10.74       12.70      2.92 o 
  -2   9   4       31.67       36.75      3.57 o 
  -1   9   4       12.15       15.98      2.96 o 
   0   9   4       61.27       57.66      4.59 o 
   1   9   4       29.35       31.93      4.10 o 
   2   9   4        1.45        3.23      1.87 o 
   3   9   4       31.51       32.34      2.53 o 
   4   9   4        3.01        0.19      1.59 o 
   5   9   4       46.33       46.43      4.58 o 
   6   9   4       95.15      109.30     17.34 o 
   7   9   4        4.09       -1.42      2.85 o 
   8   9   4       11.28       10.02      3.43 o 
   9   9   4       12.56       12.32      3.53 o 
  -3  10   4       33.07       34.04      6.67 o 
  -2  10   4        1.17        1.12      2.54 o 
  -1  10   4       14.70       17.82      3.53 o 
   0  10   4       59.97       55.29      4.88 o 
   1  10   4       90.88       98.46      5.23 o 
   2  10   4       25.63       27.85      3.16 o 
   3  10   4       30.31       28.31      2.68 o 
   4  10   4        0.04       -1.08      2.09 o 
   5  10   4       37.70       37.97      5.60 o 
   6  10   4       17.60       25.49      4.98 o 
   7  10   4       38.77       31.76      5.14 o 
   8  10   4      112.54      119.57      8.33 o 
  -1  11   4        8.60        4.10      3.11 o 
   0  11   4       11.49       10.46      3.48 o 
   1  11   4       52.35       62.27      6.13 o 
   2  11   4       11.44       12.66      2.82 o 
   3  11   4       89.90       84.81      5.71 o 
   4  11   4       30.41       31.82      5.96 o 
   5  11   4        3.27        0.85      3.69 o 
   6  11   4        4.27        7.80      4.45 o 
   7  11   4        0.32        1.98      3.32 o 
   1  12   4        8.26        6.74      3.36 o 
   2  12   4       14.70        9.71      3.07 o 
   3  12   4       91.90      112.80      7.78 o 
   4  12   4        9.68        7.03      5.07 o 
   5  12   4        0.31       -4.21      4.21 o 
  -5  -9   5       25.00       28.23      9.86 o 
  -4  -9   5        0.41        0.53      3.48 o 
  -3  -9   5       10.56       11.85      4.64 o 
  -2  -9   5       38.90       49.91      6.97 o 
  -1  -9   5        1.85        0.44      4.12 o 
   0  -9   5       71.47       79.81      8.22 o 
   1  -9   5      177.46      176.76      6.96 o 
  -7  -8   5       17.26        5.38      5.68 o 
  -6  -8   5        8.42        5.68      5.08 o 
  -5  -8   5       18.62       20.20      3.93 o 
  -4  -8   5      222.18      224.53     10.70 o 
  -3  -8   5       12.73       14.58      5.83 o 
  -2  -8   5        0.05        0.19      3.36 o 
  -1  -8   5      377.40      341.74     25.41 o 
   0  -8   5       16.00       13.49      3.73 o 
   1  -8   5       76.32       76.52      4.87 o 
   2  -8   5        1.53        4.91      3.03 o 
   3  -8   5        6.01        0.81      3.15 o 
  -7  -7   5       29.74       27.50      6.28 o 
  -6  -7   5       53.46       47.53      7.77 o 
  -5  -7   5       48.82       53.13      3.40 o 
  -4  -7   5       10.26       11.08      2.45 o 
  -3  -7   5       27.81       23.92      4.38 o 
  -2  -7   5      182.52      157.65     14.05 o 
  -1  -7   5      446.46      413.77     16.21 o 
   0  -7   5      246.48      242.15      6.34 o 
   1  -7   5        0.54       -1.71      1.71 o 
   2  -7   5        3.46        2.45      2.46 o 
   3  -7   5      276.51      280.40     12.85 o 
   4  -7   5        0.17       -0.60      2.99 o 
  -8  -6   5        2.77        0.90      3.59 o 
  -7  -6   5       12.87       17.97      2.53 o 
  -6  -6   5       58.40       56.37      6.13 o 
  -5  -6   5       13.12       14.55      2.99 o 
  -4  -6   5        0.01       -1.06      1.58 o 
  -3  -6   5        8.24        8.17      3.05 o 
  -2  -6   5      269.09      263.95      8.56 o 
  -1  -6   5       73.25       73.12      6.23 o 
   0  -6   5      153.92      147.63      4.23 o 
   1  -6   5       29.22       28.62      3.33 o 
   2  -6   5        0.42        1.94      3.42 o 
   3  -6   5       14.50       13.75      3.59 o 
   4  -6   5       25.17       27.80      4.48 o 
   5  -6   5        0.00       -0.43      2.52 o 
  -8  -5   5        5.58       -0.30      2.99 o 
  -7  -5   5      342.92      341.69     15.25 o 
  -6  -5   5      201.42      173.68     10.76 o 
  -5  -5   5       55.73       53.81      3.53 o 
  -4  -5   5      271.19      276.61      6.09 o 
  -3  -5   5       52.24       46.98      2.88 o 
  -2  -5   5      113.18      112.63      4.29 o 
  -1  -5   5      405.69      376.61      7.27 o 
   0  -5   5      475.67      452.85      8.04 o 
   1  -5   5      302.21      301.45      7.52 o 
   2  -5   5      295.25      309.60      9.62 o 
   3  -5   5       23.82       21.91      2.67 o 
   4  -5   5        6.95       11.56      3.01 o 
   5  -5   5      297.82      304.18     14.65 o 
   6  -5   5        8.97        7.77      7.77 o 
  -6  -4   5      452.40      452.00     17.64 o 
  -5  -4   5       65.08       66.13      5.53 o 
  -4  -4   5        4.99        2.41      1.10 o 
  -3  -4   5      482.38      455.12      8.33 o 
  -2  -4   5       21.21       19.07      1.85 o 
  -1  -4   5       67.01       80.92      4.14 o 
   0  -4   5      547.17      494.37      7.53 o 
   1  -4   5      321.10      326.81      7.77 o 
   2  -4   5        8.39        8.15      1.53 o 
   3  -4   5       27.17       22.40      2.09 o 
   4  -4   5       19.86       21.28      2.01 o 
   5  -4   5      106.94      105.50      4.96 o 
   6  -4   5       19.22       19.50      3.30 o 
   7  -4   5       36.59       36.48      4.68 o 
  -7  -3   5        3.20        1.49      4.48 o 
  -6  -3   5        2.04        1.20      3.89 o 
  -5  -3   5     1350.15     1389.06     24.97 o 
  -4  -3   5       12.95       14.63      1.98 o 
  -3  -3   5      896.75      903.15     10.23 o 
  -2  -3   5        1.34        0.63      0.97 o 
  -1  -3   5      126.89      129.65      4.12 o 
   0  -3   5      163.08      157.36      3.00 o 
   1  -3   5        0.01        0.71      0.97 o 
   2  -3   5      155.84      155.85      3.89 o 
   3  -3   5      252.59      239.39      5.10 o 
   4  -3   5      356.50      345.39      8.73 o 
   5  -3   5       12.12       14.67      1.86 o 
   6  -3   5       88.89      106.06      5.43 o 
   7  -3   5       24.21       27.60      3.64 o 
   8  -3   5        3.70        3.73      2.88 o 
  -7  -2   5      101.06      100.14     10.46 o 
  -6  -2   5       29.49       17.64      5.68 o 
  -5  -2   5        6.96       12.56      1.90 o 
  -4  -2   5       45.93       43.98      2.50 o 
  -3  -2   5        0.32        0.05      0.67 o 
  -2  -2   5       17.56       16.62      1.11 o 
  -1  -2   5     1856.41     1765.39     19.41 o 
   0  -2   5      383.21      419.99      5.28 o 
   1  -2   5      159.21      158.28      3.09 o 
   2  -2   5      852.89      770.47      9.62 o 
   3  -2   5       33.29       34.12      2.01 o 
   4  -2   5      612.14      619.28     10.66 o 
   5  -2   5        1.80        1.84      1.13 o 
   6  -2   5        8.61        1.83      1.90 o 
   7  -2   5        9.66        6.13      2.32 o 
   8  -2   5       15.17       13.04      3.29 o 
  -9  -1   5       38.06       40.95      3.89 o 
  -8  -1   5       38.03       32.58      2.99 o 
  -6  -1   5      515.40      568.88     24.81 o 
  -5  -1   5      101.78      110.01      9.27 o 
  -4  -1   5        4.36        3.92      1.26 o 
  -3  -1   5      171.27      158.70      3.83 o 
  -2  -1   5       19.26       29.66      1.60 o 
  -1  -1   5       85.43       70.30      1.80 o 
   0  -1   5      127.76      141.56      2.61 o 
   1  -1   5      238.71      241.65      3.63 o 
   2  -1   5      180.06      172.19      3.22 o 
   3  -1   5      309.15      302.42      4.95 o 
   4  -1   5        1.88        1.94      1.05 o 
   5  -1   5      158.01      159.29      3.92 o 
   6  -1   5      234.43      219.87      6.11 o 
   7  -1   5        9.02        7.62      2.16 o 
   8  -1   5        2.85        3.43      2.50 o 
   9  -1   5       67.01       59.69      8.27 o 
  -9   0   5       44.05       46.63      4.78 o 
  -8   0   5       76.54       66.07      5.08 o 
  -7   0   5      153.14      129.74      6.58 o 
  -6   0   5       20.11       21.57      5.38 o 
  -5   0   5       89.13       96.83      4.08 o 
  -4   0   5       20.30       26.68      4.28 o 
  -3   0   5      186.78      173.41      4.15 o 
  -2   0   5        0.19        0.55      0.62 o 
  -1   0   5        1.26        1.34      0.63 o 
   0   0   5      176.47      193.64      3.02 o 
   1   0   5     1174.82     1063.18     11.93 o 
   2   0   5      320.94      360.49      4.93 o 
   3   0   5      403.99      374.74      5.06 o 
   4   0   5       55.50       43.67      1.80 o 
   5   0   5       46.66       48.00      2.87 o 
   6   0   5      442.94      421.90     11.89 o 
   7   0   5       13.80       15.01      2.50 o 
   8   0   5       48.78       44.19      4.62 o 
   9   0   5        4.51        2.63      2.32 o 
  -9   1   5        6.96        4.78      2.99 o 
  -8   1   5        4.65        6.53      2.15 o 
  -7   1   5      350.90      332.00     16.89 o 
  -6   1   5        4.21        0.88      1.57 o 
  -5   1   5      122.74      125.80     12.41 o 
  -4   1   5     1707.65     1769.61     23.90 o 
  -3   1   5       45.20       50.83      1.53 o 
  -2   1   5      383.14      388.89      5.13 o 
  -1   1   5       14.63        8.99      0.82 o 
   0   1   5       61.08       69.56      1.87 o 
   1   1   5      356.97      321.00      4.03 o 
   2   1   5      119.38      114.09      2.33 o 
   3   1   5      584.26      596.03      8.38 o 
   4   1   5        2.63        1.93      0.64 o 
   5   1   5      116.79      103.81      3.04 o 
   6   1   5       14.66        9.32      1.86 o 
   7   1   5        3.91        2.40      1.71 o 
   8   1   5      170.11      167.08      7.54 o 
   9   1   5        1.39        4.19      3.15 o 
  10   1   5       68.70       93.12      8.52 o 
  -8   2   5        0.54        2.69      2.69 o 
  -7   2   5       52.12       59.78      4.30 o 
  -6   2   5        0.03        0.00      1.54 o 
  -5   2   5        5.66        8.96      1.34 o 
  -4   2   5      170.95      165.73      4.03 o 
  -3   2   5      100.59       95.46      2.70 o 
  -2   2   5      163.40      188.59      3.98 o 
  -1   2   5     1515.97     1642.27     19.71 o 
   0   2   5      761.75      727.95      6.92 o 
   1   2   5      212.75      194.24      2.89 o 
   2   2   5        6.55       10.67      0.88 o 
   3   2   5      369.02      361.40      5.69 o 
   4   2   5      593.30      584.17      7.43 o 
   5   2   5      461.79      450.32     12.58 o 
   6   2   5      223.87      209.78      6.31 o 
   7   2   5        1.43        3.77      1.76 o 
   8   2   5      258.69      267.77      9.28 o 
   9   2   5       31.46       23.36      4.33 o 
  10   2   5        4.33       -0.64      2.94 o 
  -8   3   5        8.14       -0.30      2.99 o 
  -7   3   5       26.66       36.38      4.02 o 
  -6   3   5       12.47       13.73      2.22 o 
  -5   3   5      374.02      357.66      7.55 o 
  -4   3   5      137.12      132.50      4.11 o 
  -3   3   5      452.27      426.77      7.73 o 
  -2   3   5      800.83      793.79     12.31 o 
  -1   3   5      966.71     1075.53     11.77 o 
   0   3   5      909.35      906.53      8.64 o 
   1   3   5      329.14      320.61      4.05 o 
   2   3   5       84.00       93.72      2.08 o 
   3   3   5     1199.30     1201.83     11.45 o 
   4   3   5      489.72      474.35      6.52 o 
   5   3   5        1.53        2.07      1.12 o 
   6   3   5      211.02      199.05      5.94 o 
   7   3   5      187.13      183.53      6.47 o 
   8   3   5       13.70       13.94      2.38 o 
   9   3   5       19.80       11.57      3.48 o 
  10   3   5       55.02       64.49      7.52 o 
  -8   4   5       38.47       33.78      5.98 o 
  -7   4   5       89.40       95.09      6.13 o 
  -6   4   5       18.43       14.30      3.53 o 
  -5   4   5        6.17        5.21      1.99 o 
  -4   4   5       45.44       60.57      3.13 o 
  -3   4   5      639.14      657.95     12.86 o 
  -2   4   5      259.74      271.82      5.58 o 
  -1   4   5     1463.67     1552.96     15.35 o 
   0   4   5        0.45        0.73      0.60 o 
   1   4   5       22.15       29.56      1.31 o 
   2   4   5      560.30      537.60      6.06 o 
   3   4   5       40.52       44.88      1.36 o 
   4   4   5      121.70      111.73      2.46 o 
   5   4   5     1034.41     1078.97     16.07 o 
   6   4   5        0.79       -1.14      1.26 o 
   7   4   5       63.99       71.16      3.64 o 
   8   4   5       18.35       17.28      2.82 o 
   9   4   5       10.71       11.79      3.44 o 
  10   4   5       53.43       56.33      5.08 o 
  -7   5   5        0.93        2.07      3.02 o 
  -6   5   5       33.09       29.55      5.53 o 
  -5   5   5        7.66        5.92      2.48 o 
  -4   5   5       38.27       42.92      3.93 o 
  -3   5   5        4.11        5.01      1.55 o 
  -2   5   5      359.92      367.23      7.44 o 
  -1   5   5      171.12      162.80      3.39 o 
   0   5   5      526.75      506.67      6.05 o 
   1   5   5       92.67      101.21      2.20 o 
   2   5   5      311.03      290.45      4.20 o 
   3   5   5        1.67        2.33      0.77 o 
   4   5   5      100.03      101.46      1.93 o 
   5   5   5      195.25      201.81      6.01 o 
   6   5   5       11.45       11.05      1.82 o 
   7   5   5        5.90       10.04      2.09 o 
   8   5   5        0.25        0.30      2.33 o 
   9   5   5       76.73       89.87     12.56 o 
  10   5   5       18.14       18.91      3.35 o 
  -6   6   5       77.75       81.55      6.97 o 
  -5   6   5      167.86      183.49      8.03 o 
  -4   6   5       13.91       10.68      2.93 o 
  -3   6   5     1131.22     1112.22     23.21 o 
  -2   6   5      815.48      775.86     11.02 o 
  -1   6   5      197.00      192.16      4.40 o 
   0   6   5       22.40       19.26      1.37 o 
   1   6   5      127.33      117.58      2.59 o 
   2   6   5        8.85        7.08      0.91 o 
   3   6   5       14.98       15.77      1.16 o 
   4   6   5      310.61      303.54      4.89 o 
   5   6   5       25.41       27.63      2.04 o 
   6   6   5      659.04      606.24     51.72 o 
   7   6   5        0.03        0.61      2.21 o 
   8   6   5        4.78        5.61      2.80 o 
   9   6   5      166.40      170.25     13.45 o 
  10   6   5       16.25       22.29      3.48 o 
  -6   7   5       78.31      101.33      8.42 o 
  -5   7   5        0.60        2.27      3.15 o 
  -4   7   5      168.80      153.56     10.59 o 
  -3   7   5        1.28       -0.81      1.46 o 
  -2   7   5      184.96      183.79      4.28 o 
  -1   7   5       85.16       87.65      3.21 o 
   0   7   5      217.52      221.19      4.26 o 
   1   7   5      231.41      236.94      4.15 o 
   2   7   5       66.70       63.97      2.22 o 
   3   7   5       64.76       59.11      3.09 o 
   4   7   5      126.79      117.96      3.45 o 
   5   7   5      169.79      157.78     13.30 o 
   6   7   5        0.06       -0.16      2.21 o 
   7   7   5       27.26       37.04      4.51 o 
   8   7   5       15.28       19.36      3.73 o 
   9   7   5        3.71        1.17      2.72 o 
  10   7   5       12.62       15.75      3.30 o 
  -5   8   5        0.98       -2.82      4.78 o 
  -4   8   5      242.27      261.71     13.15 o 
  -3   8   5        2.29        0.68      2.31 o 
  -2   8   5       94.09       90.45      6.60 o 
  -1   8   5      212.33      213.10      5.25 o 
   0   8   5      410.37      414.33      7.46 o 
   1   8   5        0.39        0.41      1.46 o 
   2   8   5       90.24       90.51      4.49 o 
   3   8   5      456.48      453.02      8.52 o 
   4   8   5      290.89      294.03      6.26 o 
   5   8   5       40.61       40.33      7.92 o 
   6   8   5      120.74      114.88     19.88 o 
   7   8   5        1.30       -0.54      2.64 o 
   8   8   5      134.23      147.58     18.98 o 
   9   8   5        5.93        3.85      3.21 o 
  -4   9   5       94.29      105.39      9.26 o 
  -3   9   5        5.94        1.53      2.73 o 
  -2   9   5       60.33       61.32      3.83 o 
  -1   9   5       10.47        4.87      5.38 o 
   0   9   5        8.05        5.59      2.49 o 
   1   9   5      464.86      450.59     14.99 o 
   2   9   5       42.01       35.21      2.96 o 
   3   9   5      458.53      445.09      9.49 o 
   4   9   5        0.02        2.32      1.86 o 
   5   9   5       11.72        5.61      3.48 o 
   6   9   5       20.42       21.17      4.30 o 
   7   9   5        3.33        8.62      5.98 o 
   8   9   5       15.77       10.19      3.79 o 
   9   9   5        0.73        0.30      3.29 o 
  -3  10   5        0.01       -1.05      4.80 o 
  -2  10   5       71.83       81.38     10.87 o 
  -1  10   5        8.85        3.66      2.61 o 
   0  10   5        8.40        7.26      3.59 o 
   1  10   5       42.96       47.95      4.38 o 
   2  10   5        0.66        3.35      4.31 o 
   3  10   5        1.45       -1.13      1.83 o 
   4  10   5      109.67      107.20      8.15 o 
   5  10   5       13.97        8.84      3.42 o 
   6  10   5       44.19       44.56      5.03 o 
   7  10   5        8.01        7.04      7.77 o 
   8  10   5        3.73        2.12      3.52 o 
  -1  11   5        5.68        6.96      3.74 o 
   0  11   5      141.58      131.62      7.32 o 
   1  11   5        5.29        3.36      2.93 o 
   2  11   5      161.63      182.48      7.64 o 
   3  11   5       30.61       24.86      5.06 o 
   4  11   5       56.47       61.74      6.45 o 
   5  11   5       67.46       76.69      8.04 o 
   6  11   5        2.79        3.67      3.49 o 
   7  11   5       10.42        8.86      3.68 o 
   1  12   5       34.49       39.90      7.03 o 
   2  12   5        6.71        1.11      2.77 o 
   3  12   5       13.26       16.55      4.78 o 
   4  12   5        4.09        3.87      4.04 o 
   5  12   5        2.47        3.28      4.45 o 
  -3  -9   6        6.43       10.40      4.67 o 
  -2  -9   6       25.31       38.32      6.44 o 
  -1  -9   6       64.57       66.32      8.30 o 
  -6  -8   6       26.50       20.33      6.88 o 
  -5  -8   6        7.63        6.03      3.21 o 
  -4  -8   6        6.75        4.10      3.44 o 
  -3  -8   6       59.75       60.36      6.61 o 
  -2  -8   6        1.69        2.49      3.69 o 
  -1  -8   6        2.24       -0.27      5.08 o 
   0  -8   6       50.75       59.70      5.06 o 
   1  -8   6       13.77       16.93      3.09 o 
   2  -8   6      100.01      110.82     10.46 o 
  -7  -7   6        0.16        5.68      4.78 o 
  -6  -7   6       11.86       11.66      5.68 o 
  -5  -7   6       73.70       74.59      8.97 o 
  -4  -7   6        0.52       -1.90      2.64 o 
  -3  -7   6      151.84      169.75     21.97 o 
  -2  -7   6      138.88      123.11      8.51 o 
  -1  -7   6       32.88       23.08      4.86 o 
   0  -7   6       87.16       91.12      5.91 o 
   1  -7   6       31.34       32.01      3.44 o 
   2  -7   6       67.98       84.27      5.13 o 
   3  -7   6       22.60       26.31      5.08 o 
   4  -7   6       95.62       96.86      7.77 o 
  -7  -6   6        0.08        0.90      3.59 o 
  -6  -6   6        1.73        2.72      2.21 o 
  -5  -6   6       10.41       10.48      2.93 o 
  -4  -6   6      106.10       99.97      4.83 o 
  -3  -6   6       22.31       34.38      5.28 o 
  -2  -6   6       56.37       56.62      4.31 o 
  -1  -6   6      736.14      744.35     22.88 o 
   0  -6   6        7.16       13.47      3.03 o 
   1  -6   6        2.75        2.60      1.63 o 
   2  -6   6       76.67       94.66      6.19 o 
   3  -6   6       76.22       72.04      6.58 o 
   4  -6   6      131.59      149.47      8.97 o 
   5  -6   6        0.62       -2.69      2.69 o 
  -8  -5   6        1.98        2.09      2.99 o 
  -7  -5   6       25.94       26.01      5.08 o 
  -6  -5   6       56.56       57.03      3.74 o 
  -5  -5   6      160.82      150.46      6.36 o 
  -4  -5   6        2.32        5.37      1.78 o 
  -3  -5   6      257.22      240.48     10.05 o 
  -2  -5   6      110.98      106.42      4.40 o 
  -1  -5   6      296.14      297.54      7.80 o 
   0  -5   6       63.54       61.43      2.52 o 
   1  -5   6       89.44       87.03      5.13 o 
   2  -5   6        0.04       -0.81      1.92 o 
   3  -5   6        2.32       -2.09      2.39 o 
   4  -5   6        0.02        2.09      2.99 o 
   5  -5   6       52.16       54.20     11.21 o 
   6  -5   6      118.81      113.68     21.97 o 
  -7  -4   6        0.68       -2.09      2.09 o 
  -6  -4   6      164.85      146.48      9.27 o 
  -5  -4   6       81.22       72.35      3.29 o 
  -4  -4   6       30.22       24.88      1.60 o 
  -3  -4   6        7.37        8.19      1.73 o 
  -2  -4   6      148.14      132.51      4.58 o 
  -1  -4   6       65.52       63.36      3.43 o 
   0  -4   6      254.73      245.79      4.80 o 
   1  -4   6      512.49      495.34      9.19 o 
   2  -4   6       37.41       40.58      2.98 o 
   3  -4   6      784.44      783.31     22.65 o 
   4  -4   6        3.70       -0.28      2.20 o 
   5  -4   6       20.64       19.68      4.33 o 
   6  -4   6      135.64      135.54     17.34 o 
   7  -4   6       18.99       13.75      8.67 o 
  -6  -3   6        4.36        7.84      4.33 o 
  -5  -3   6      174.06      185.51      9.57 o 
  -4  -3   6      611.85      577.82     11.85 o 
  -3  -3   6       83.68       76.08      2.79 o 
  -2  -3   6      559.64      565.28     10.72 o 
  -1  -3   6        2.54        4.89      1.69 o 
   0  -3   6       30.26       32.74      2.55 o 
   1  -3   6      158.21      146.52      4.25 o 
   2  -3   6      137.92      146.44      3.92 o 
   3  -3   6      166.88      165.57      4.33 o 
   4  -3   6      172.10      158.81      4.95 o 
   5  -3   6      234.53      243.07      7.80 o 
   6  -3   6      125.67      133.35      4.96 o 
   7  -3   6       18.52       11.38      4.87 o 
  -6  -2   6        8.14       11.94      2.69 o 
  -5  -2   6      250.38      260.70      9.17 o 
  -4  -2   6      434.98      447.81     30.34 o 
  -3  -2   6       11.05        9.88      1.15 o 
  -2  -2   6       26.65       26.00      1.74 o 
  -1  -2   6      158.47      129.16      3.33 o 
   0  -2   6     1155.36     1131.74     11.63 o 
   1  -2   6      215.71      233.88      4.30 o 
   2  -2   6       79.20       87.65      2.71 o 
   3  -2   6       16.76       17.18      1.98 o 
   4  -2   6      107.41      100.71      3.86 o 
   5  -2   6      759.89      767.83     14.51 o 
   6  -2   6      113.79      108.12      4.08 o 
   7  -2   6        1.61        0.58      3.04 o 
   8  -2   6       76.21       89.28      8.66 o 
  -9  -1   6       26.34       18.53      2.99 o 
  -8  -1   6       18.78       15.84      2.39 o 
  -7  -1   6        3.08        1.20      1.79 o 
  -6  -1   6        6.85        4.24      1.68 o 
  -5  -1   6     1738.07     1851.42     41.76 o 
  -4  -1   6       54.28       57.85      3.16 o 
  -3  -1   6       27.37       31.07      1.33 o 
  -2  -1   6      418.31      410.23      8.77 o 
  -1  -1   6      130.73      143.22      2.96 o 
   0  -1   6      696.22      649.88      6.97 o 
   1  -1   6     1126.00     1203.37     13.62 o 
   2  -1   6      399.64      400.15      6.07 o 
   3  -1   6      655.58      625.44      8.47 o 
   4  -1   6      414.12      396.84      8.02 o 
   5  -1   6       76.54       79.54      3.26 o 
   6  -1   6        3.71        2.79      2.77 o 
   7  -1   6      112.74      122.45      7.24 o 
   8  -1   6       28.47       43.74      6.09 o 
   9  -1   6        7.28        8.48      4.64 o 
  -9   0   6        5.70        0.00      2.39 o 
  -8   0   6       87.07       68.76      5.08 o 
  -7   0   6        1.60        4.19      2.09 o 
  -6   0   6       11.96       13.45      2.39 o 
  -5   0   6        1.57        2.77      3.14 o 
  -4   0   6      468.00      467.13     10.61 o 
  -3   0   6       81.05      101.34      2.28 o 
  -2   0   6      196.70      174.68      3.36 o 
  -1   0   6      161.66      143.23      2.69 o 
   0   0   6      399.69      399.24      4.72 o 
   1   0   6      388.28      464.39      5.71 o 
   2   0   6      285.61      249.29      4.32 o 
   3   0   6      441.92      458.22      6.58 o 
   4   0   6       83.74       87.15      2.70 o 
   5   0   6       69.50       66.42      2.66 o 
   6   0   6       65.53       73.69      4.02 o 
   7   0   6       18.13       19.75      3.63 o 
   8   0   6        2.12        4.87      3.57 o 
   9   0   6        2.68       -1.16      3.79 o 
  -8   1   6        4.62        3.41      1.99 o 
  -7   1   6       19.83       20.11      4.93 o 
  -6   1   6       35.98       30.58      2.51 o 
  -5   1   6        1.07       -1.55      3.44 o 
  -4   1   6      142.36      138.12      3.10 o 
  -3   1   6     1176.09     1112.05     13.12 o 
  -2   1   6      166.56      171.18      3.41 o 
  -1   1   6     1860.00     1988.93     28.48 o 
   0   1   6        0.31        2.54      0.64 o 
   1   1   6        1.41        2.44      0.81 o 
   2   1   6     2484.59     2426.62     21.97 o 
   3   1   6       87.92       87.76      2.29 o 
   4   1   6       22.00       22.80      1.40 o 
   5   1   6      103.01      104.22      3.08 o 
   6   1   6       20.68       22.02      2.35 o 
   7   1   6       69.60       67.58      5.12 o 
   8   1   6       13.87       15.37      3.42 o 
   9   1   6       56.62       57.87      6.55 o 
  -8   2   6      113.33      124.36      8.67 o 
  -7   2   6       31.46       30.81      7.62 o 
  -6   2   6      105.97      101.71      5.83 o 
  -5   2   6        3.93        7.22      1.27 o 
  -4   2   6      349.97      341.53      6.45 o 
  -3   2   6     1108.76     1117.21     21.52 o 
  -2   2   6      199.51      227.29      3.76 o 
  -1   2   6       23.10       27.00      1.56 o 
   0   2   6        4.05        5.36      0.79 o 
   1   2   6      437.22      394.13      4.89 o 
   2   2   6       88.53       76.64      2.19 o 
   3   2   6      606.80      633.30      7.95 o 
   4   2   6       67.39       58.89      2.14 o 
   5   2   6      103.96      103.18      2.90 o 
   6   2   6       87.31       92.85      3.80 o 
   7   2   6       15.61       16.76      2.60 o 
   8   2   6       34.99       32.84      4.07 o 
   9   2   6       93.15       98.51      7.70 o 
  10   2   6        7.01        4.48      3.69 o 
  -8   3   6       65.62       73.54      7.47 o 
  -7   3   6        3.61        3.59      2.69 o 
  -6   3   6       12.72       10.10      2.06 o 
  -5   3   6       30.03       33.60      3.83 o 
  -4   3   6      820.03      743.32     13.53 o 
  -3   3   6      466.17      463.66     11.61 o 
  -2   3   6        0.79        3.49      1.07 o 
  -1   3   6       84.60       61.31      2.32 o 
   0   3   6     1528.89     1736.39     15.43 o 
   1   3   6      722.95      665.49      7.24 o 
   2   3   6       11.81        9.02      1.07 o 
   3   3   6       60.72       59.82      1.77 o 
   4   3   6      351.12      318.28      4.54 o 
   5   3   6       87.47       91.16      2.55 o 
   6   3   6      763.91      808.32     13.08 o 
   7   3   6        0.45        0.34      1.49 o 
   8   3   6       13.51       12.03      3.04 o 
   9   3   6       42.72       47.59     10.76 o 
  10   3   6       62.33       65.08     12.26 o 
  -7   4   6        0.81       -0.77      2.15 o 
  -6   4   6      305.93      341.90     19.19 o 
  -5   4   6        0.23        0.81      1.66 o 
  -4   4   6      674.53      686.64     15.80 o 
  -3   4   6       31.04       33.45      2.61 o 
  -2   4   6        3.37        4.59      1.46 o 
  -1   4   6      420.68      394.31      5.43 o 
   0   4   6      344.18      355.62      4.48 o 
   1   4   6       39.41       36.41      1.38 o 
   2   4   6       32.58       31.82      1.38 o 
   3   4   6      564.44      541.95      6.59 o 
   4   4   6       36.21       34.56      1.69 o 
   5   4   6       59.15       61.02      3.11 o 
   6   4   6      878.60      842.72     18.10 o 
   7   4   6       40.38       44.37      3.26 o 
   8   4   6      205.39      221.07      7.14 o 
   9   4   6       16.55       17.32      3.21 o 
  10   4   6        0.93       -2.19      2.94 o 
  -7   5   6        1.62        2.70      2.71 o 
  -6   5   6       38.62       47.09      8.82 o 
  -5   5   6        0.92       -0.57      2.05 o 
  -4   5   6        0.82        2.01      1.86 o 
  -3   5   6      533.23      473.04     10.57 o 
  -2   5   6        9.22       10.51      1.83 o 
  -1   5   6        1.49       -0.11      0.91 o 
   0   5   6       93.75      108.57      2.42 o 
   1   5   6      492.90      513.71      6.53 o 
   2   5   6       14.95       13.50      1.13 o 
   3   5   6      758.70      702.42      8.10 o 
   4   5   6       43.46       41.69      1.75 o 
   5   5   6        0.18        0.80      1.21 o 
   6   5   6       32.46       25.71      2.72 o 
   7   5   6       87.02       83.42      4.88 o 
   8   5   6        3.78        2.52      2.85 o 
   9   5   6        0.86        1.65      2.85 o 
  10   5   6        3.13        1.80      3.09 o 
  -6   6   6        0.40       -0.53      2.81 o 
  -5   6   6      112.94      115.94     10.76 o 
  -4   6   6       19.84       25.41      3.55 o 
  -3   6   6       52.05       52.39      3.73 o 
  -2   6   6      650.66      622.70     11.17 o 
  -1   6   6       12.45       16.30      1.68 o 
   0   6   6       31.37       30.72      2.20 o 
   1   6   6      178.59      174.46      4.48 o 
   2   6   6        1.23        0.87      0.91 o 
   3   6   6      181.33      173.32      3.27 o 
   4   6   6       52.53       50.51      2.61 o 
   5   6   6      344.89      337.51      7.54 o 
   6   6   6      163.49      198.94      9.27 o 
   7   6   6       40.61       50.45      7.92 o 
   8   6   6       46.08       47.53      7.03 o 
   9   6   6        3.21        7.68      3.27 o 
  10   6   6       51.24       58.55      5.47 o 
  -6   7   6       46.27       52.30      6.39 o 
  -5   7   6        0.65       -0.58      3.03 o 
  -4   7   6        6.97        5.49      4.27 o 
  -3   7   6       11.41        8.95      2.68 o 
  -2   7   6       51.60       58.60      3.43 o 
  -1   7   6       84.03       93.24      3.30 o 
   0   7   6      620.49      588.76      9.28 o 
   1   7   6       19.16       20.49      1.50 o 
   2   7   6      127.64      115.69      2.75 o 
   3   7   6       22.79       23.05      3.14 o 
   4   7   6      284.67      298.61     13.03 o 
   5   7   6       24.06       27.62      5.17 o 
   6   7   6       60.91       59.72      9.42 o 
   7   7   6        0.32       -1.59      2.51 o 
   8   7   6        1.28       -2.42      2.42 o 
   9   7   6       13.62       13.05      3.73 o 
  10   7   6        9.89       11.71      3.65 o 
  -5   8   6      104.96      112.60     10.46 o 
  -4   8   6        0.33       -2.10      2.88 o 
  -3   8   6       88.34      100.82      6.44 o 
  -2   8   6        0.21        0.91      1.39 o 
  -1   8   6        8.34        6.49      1.69 o 
   0   8   6      198.59      199.87      5.00 o 
   1   8   6       20.12       20.03      2.27 o 
   2   8   6       54.35       54.12      3.26 o 
   3   8   6       14.91       17.96      2.15 o 
   4   8   6        1.32        1.57      1.43 o 
   5   8   6       68.93       74.65      6.22 o 
   6   8   6      148.17      155.12      8.97 o 
   7   8   6       77.12       83.02      9.57 o 
   8   8   6      145.33      130.40      8.33 o 
   9   8   6       79.13       73.31      8.22 o 
  -4   9   6        0.09        1.99      7.47 o 
  -3   9   6        8.04       11.84      3.32 o 
  -2   9   6        6.30        4.59      1.84 o 
  -1   9   6       49.95       53.93      4.68 o 
   0   9   6       16.74       13.08      3.47 o 
   1   9   6      181.25      182.74     11.51 o 
   2   9   6      348.43      334.24     10.44 o 
   3   9   6        0.70        4.26      1.77 o 
   4   9   6       10.01        9.77      1.81 o 
   5   9   6       38.56       44.99      5.74 o 
   6   9   6        0.35        1.90      3.09 o 
   7   9   6      105.00      113.58      8.30 o 
   8   9   6        0.07        1.05      3.27 o 
   9   9   6        0.64        1.57      3.43 o 
  -3  10   6       73.67       94.17     11.66 o 
  -2  10   6        1.60       -0.07      3.86 o 
  -1  10   6       11.24       10.09      2.90 o 
   0  10   6        1.57       -4.19      4.19 o 
   1  10   6        0.04       -0.06      2.49 o 
   2  10   6       73.98       68.87      7.02 o 
   3  10   6        6.84        5.59      2.15 o 
   4  10   6       19.99       17.95      2.42 o 
   5  10   6       42.53       48.85      5.40 o 
   6  10   6       66.61       62.47      7.03 o 
   7  10   6       42.23       45.73      9.72 o 
   8  10   6       40.65       46.74      6.03 o 
  -1  11   6        4.64        2.96      3.11 o 
   0  11   6        3.97        2.40      3.15 o 
   1  11   6       25.53       27.50      4.02 o 
   2  11   6        3.75        4.85      2.61 o 
   3  11   6       18.32       13.49      2.83 o 
   4  11   6       31.18       32.19      4.19 o 
   5  11   6        4.42        9.59      4.59 o 
   6  11   6        8.35        7.04      3.69 o 
   7  11   6        0.44       -1.30      3.15 o 
   1  12   6        8.73        6.92      3.59 o 
   2  12   6        9.26       11.55      4.04 o 
   3  12   6        4.74        5.79      2.65 o 
   4  12   6        7.35        4.10      3.53 o 
   5  12   6       49.65       48.08      7.53 o 
  -4  -8   7       23.69       14.34      4.42 o 
  -3  -8   7       77.34       74.20      7.18 o 
  -2  -8   7       34.79       27.37      5.67 o 
  -1  -8   7       50.37       34.66      6.38 o 
   0  -8   7      189.78      204.62      9.95 o 
   1  -8   7        0.05       -1.79      3.89 o 
  -6  -7   7        6.43        7.47      5.38 o 
  -5  -7   7        1.18        0.61      2.11 o 
  -4  -7   7       40.97       40.30      4.96 o 
  -3  -7   7        2.27        4.11      3.30 o 
  -2  -7   7      291.43      284.63     13.41 o 
  -1  -7   7       50.02       40.96      6.02 o 
   0  -7   7       16.61       19.67      3.89 o 
   1  -7   7      199.66      236.52      7.31 o 
   2  -7   7        0.52        1.24      2.61 o 
   3  -7   7        0.05        1.49      3.59 o 
  -7  -6   7      107.83      110.91     10.46 o 
  -6  -6   7       17.04       17.94      5.68 o 
  -5  -6   7       17.47       18.24      5.68 o 
  -4  -6   7      263.22      260.58     26.16 o 
  -3  -6   7      203.43      209.90      7.77 o 
  -2  -6   7        0.01       -2.15      2.15 o 
  -1  -6   7       10.76       13.79      3.07 o 
   0  -6   7       35.36       45.52      4.05 o 
   1  -6   7        7.39        6.10      2.19 o 
   2  -6   7       50.96       58.59      5.34 o 
   3  -6   7       22.49       21.82      4.78 o 
   4  -6   7       47.04       41.85      5.38 o 
  -7  -5   7        2.60        3.89      3.89 o 
  -6  -5   7        2.88        0.30      2.24 o 
  -5  -5   7      119.39      106.66      8.82 o 
  -4  -5   7       56.05       53.43      3.41 o 
  -3  -5   7       53.43       57.97      4.15 o 
  -2  -5   7        8.01       13.73      2.34 o 
  -1  -5   7        3.58        5.63      2.03 o 
   0  -5   7       48.48       59.42      3.20 o 
   1  -5   7      221.11      209.79      7.57 o 
   2  -5   7        0.01        1.64      2.34 o 
   3  -5   7       81.84       71.45      6.58 o 
   4  -5   7       39.26       40.36      5.08 o 
   5  -5   7        1.32        2.99      2.99 o 
  -8  -4   7      172.11      178.47      9.86 o 
  -7  -4   7        1.56        2.69      2.99 o 
  -6  -4   7        0.48        1.30      1.71 o 
  -5  -4   7      161.97      167.55      6.58 o 
  -4  -4   7      158.73      153.10      3.91 o 
  -3  -4   7      226.09      225.49      6.14 o 
  -2  -4   7      273.92      261.48      7.05 o 
  -1  -4   7       95.16       83.63      4.12 o 
   0  -4   7        0.14       -0.29      1.40 o 
   1  -4   7      126.33      121.08      4.25 o 
   2  -4   7        5.02        8.47      2.01 o 
   3  -4   7      305.24      304.19     10.62 o 
   4  -4   7      176.00      164.12      8.97 o 
   5  -4   7        3.33        4.30      4.63 o 
   6  -4   7       30.36       23.43      6.13 o 
  -7  -3   7       65.16       58.89      5.38 o 
  -6  -3   7       63.33       67.72      5.25 o 
  -5  -3   7       37.36       36.38      2.59 o 
  -4  -3   7      525.05      474.51     12.14 o 
  -3  -3   7        0.06        0.19      1.35 o 
  -2  -3   7       14.08       18.29      2.23 o 
  -1  -3   7      334.72      330.87      8.07 o 
   0  -3   7       15.11       13.71      1.79 o 
   1  -3   7        5.19        4.93      1.59 o 
   2  -3   7      766.22      726.99     12.26 o 
   3  -3   7       15.44       15.38      3.97 o 
   4  -3   7       16.10       22.44      8.37 o 
   5  -3   7        8.30       10.03      4.19 o 
   6  -3   7       14.83       14.97      8.22 o 
   7  -3   7       10.15       15.54      8.67 o 
  -7  -2   7        0.09        0.00      2.09 o 
  -6  -2   7      123.88      120.77      7.47 o 
  -5  -2   7       12.41       12.43      2.85 o 
  -4  -2   7      188.11      183.64      5.54 o 
  -3  -2   7     1327.78     1274.08     18.07 o 
  -2  -2   7       12.38       14.39      1.94 o 
  -1  -2   7      361.94      353.14      6.80 o 
   0  -2   7       35.19       29.77      2.17 o 
   1  -2   7      125.44      115.85      4.08 o 
   2  -2   7        8.82        9.70      1.52 o 
   3  -2   7      268.00      268.17      5.25 o 
   4  -2   7       42.69       41.71      3.79 o 
   5  -2   7      221.70      228.97      6.93 o 
   6  -2   7      140.46      143.23      5.07 o 
   7  -2   7       19.76       17.24      4.26 o 
   8  -2   7        2.57       -2.11      4.09 o 
  -8  -1   7      101.40      101.64      6.28 o 
  -7  -1   7        0.01       -0.30      1.79 o 
  -6  -1   7       91.35       85.50      5.98 o 
  -5  -1   7        0.20       -0.76      1.63 o 
  -4  -1   7      152.85      142.89      4.66 o 
  -3  -1   7      248.49      258.13      5.24 o 
  -2  -1   7       49.59       44.37      2.44 o 
  -1  -1   7      214.83      206.30      6.09 o 
   0  -1   7       12.32       12.93      1.43 o 
   1  -1   7      813.62      747.04      9.55 o 
   2  -1   7      320.39      315.25      5.47 o 
   3  -1   7       40.60       47.03      2.66 o 
   4  -1   7      258.18      238.37      6.02 o 
   5  -1   7        3.08        1.91      1.82 o 
   6  -1   7       92.18       93.88      4.03 o 
   7  -1   7       31.64       32.03      4.78 o 
   8  -1   7       68.90       65.04      7.70 o 
  -8   0   7        9.73        6.58      2.39 o 
  -7   0   7       89.80       86.39      5.98 o 
  -6   0   7       87.59       80.12      5.68 o 
  -5   0   7      180.91      171.66      7.41 o 
  -4   0   7      691.64      713.89     15.93 o 
  -3   0   7        0.88        0.58      1.10 o 
  -2   0   7        3.46        3.60      1.15 o 
  -1   0   7      396.89      369.27      5.78 o 
   0   0   7       33.99       29.58      1.33 o 
   1   0   7       15.94       22.34      1.83 o 
   2   0   7       17.68       16.48      1.66 o 
   3   0   7      106.02      104.66      3.06 o 
   4   0   7        4.39        4.37      1.32 o 
   5   0   7      336.77      348.17      7.45 o 
   6   0   7        2.24        2.17      1.49 o 
   7   0   7      155.49      169.20      8.50 o 
   8   0   7      122.48      134.61      9.81 o 
   9   0   7        0.05        1.29      4.30 o 
  -8   1   7       25.53       25.71      4.19 o 
  -7   1   7       28.24       29.10      5.98 o 
  -6   1   7       49.97       57.92      7.47 o 
  -5   1   7      218.40      198.12      6.04 o 
  -4   1   7       13.99       11.03      1.41 o 
  -3   1   7       26.21       28.91      1.92 o 
  -2   1   7        0.11        2.07      1.12 o 
  -1   1   7        1.70        1.03      0.99 o 
   0   1   7       66.79       65.83      1.76 o 
   1   1   7       79.51       76.23      2.38 o 
   2   1   7       32.21       33.18      1.77 o 
   3   1   7      483.80      463.39      6.69 o 
   4   1   7      126.36      135.70      3.16 o 
   5   1   7       13.77       14.12      1.68 o 
   6   1   7      111.71      113.54      4.11 o 
   7   1   7        0.22        3.38      2.63 o 
   8   1   7       28.25       25.81      5.06 o 
   9   1   7        1.08       -3.23      3.23 o 
  -8   2   7       52.03       54.41      5.98 o 
  -7   2   7       77.49       85.80      6.88 o 
  -6   2   7        5.07        2.99      1.99 o 
  -5   2   7      491.34      451.68      9.67 o 
  -4   2   7       83.45       83.92      3.11 o 
  -3   2   7       49.12       51.53      2.54 o 
  -2   2   7     1189.70     1191.82     15.64 o 
  -1   2   7        3.60        1.42      1.12 o 
   0   2   7      454.53      475.51      7.59 o 
   1   2   7       85.68       75.01      2.17 o 
   2   2   7       98.26       91.66      2.41 o 
   3   2   7      171.98      181.32      4.13 o 
   4   2   7       30.24       32.00      1.85 o 
   5   2   7      234.10      227.17      4.90 o 
   6   2   7        4.24        5.33      1.78 o 
   7   2   7       96.38      114.20     10.22 o 
   8   2   7        0.78       -0.22      2.72 o 
   9   2   7        4.32        1.12      3.36 o 
  -7   3   7      169.19      170.10     10.76 o 
  -6   3   7        0.00       -0.06      2.69 o 
  -5   3   7       16.73       10.04      2.20 o 
  -4   3   7       88.30       95.68      4.06 o 
  -3   3   7       57.03       57.01      3.56 o 
  -2   3   7        1.79        2.04      1.49 o 
  -1   3   7       61.55       74.47      2.45 o 
   0   3   7      334.52      337.74      4.78 o 
   1   3   7      288.41      284.36      4.37 o 
   2   3   7      547.71      525.56      6.69 o 
   3   3   7        0.04       -0.35      0.87 o 
   4   3   7       40.94       40.52      1.78 o 
   5   3   7       79.86       76.42      2.70 o 
   6   3   7       52.84       56.35      3.24 o 
   7   3   7      173.22      174.86      6.36 o 
   8   3   7        0.15       -0.05      2.46 o 
   9   3   7       41.25       43.57      5.66 o 
  -7   4   7       25.91       30.79      5.68 o 
  -6   4   7       12.42        6.62      2.72 o 
  -5   4   7      108.07      123.91      5.66 o 
  -4   4   7      112.21      108.55      5.56 o 
  -3   4   7     1109.77     1036.02     19.24 o 
  -2   4   7      164.02      161.59      5.28 o 
  -1   4   7       31.01       31.73      1.96 o 
   0   4   7      375.72      344.04      4.89 o 
   1   4   7      511.17      540.30      6.56 o 
   2   4   7      147.13      150.30      3.14 o 
   3   4   7      241.79      227.85      3.95 o 
   4   4   7       68.44       60.48      2.16 o 
   5   4   7      198.71      191.09      4.19 o 
   6   4   7      491.05      454.16      8.96 o 
   7   4   7        5.38        3.31      1.94 o 
   8   4   7      206.02      201.84     13.66 o 
   9   4   7      141.41      148.55     13.15 o 
  10   4   7        0.27        1.26      2.75 o 
  -7   5   7        6.65        9.81      3.09 o 
  -6   5   7       11.73       11.45      3.36 o 
  -5   5   7       92.36       93.40      6.03 o 
  -4   5   7       13.69        9.34      2.48 o 
  -3   5   7        7.66        3.16      1.71 o 
  -2   5   7       45.83       51.49      3.01 o 
  -1   5   7      514.02      506.63      7.78 o 
   0   5   7        0.54        0.26      1.02 o 
   1   5   7      975.99     1005.03     11.14 o 
   2   5   7      172.09      176.56      3.49 o 
   3   5   7      126.18      121.54      2.74 o 
   4   5   7      306.04      299.20      5.69 o 
   5   5   7       17.13       16.60      1.47 o 
   6   5   7        0.03       -0.83      1.34 o 
   7   5   7      237.30      240.56      6.60 o 
   8   5   7        0.02       -2.97      2.98 o 
   9   5   7       37.43       50.52      9.27 o 
  10   5   7        3.91        1.83      3.52 o 
  -6   6   7       77.20       86.41      7.10 o 
  -5   6   7        3.82        0.99      3.14 o 
  -4   6   7      115.35      112.57      6.08 o 
  -3   6   7        3.10        4.23      1.94 o 
  -2   6   7        3.57        2.55      1.66 o 
  -1   6   7        4.17        3.15      1.28 o 
   0   6   7      200.59      200.54      4.64 o 
   1   6   7        8.08       11.33      1.39 o 
   2   6   7      767.25      772.33      9.19 o 
   3   6   7       64.07       59.83      2.43 o 
   4   6   7      100.23      104.17      3.19 o 
   5   6   7        5.65        8.08      1.29 o 
   6   6   7       42.51       37.25      5.08 o 
   7   6   7        0.54        2.42      2.80 o 
   8   6   7       10.86       12.62      6.88 o 
   9   6   7        1.70        2.65      3.15 o 
  10   6   7        2.19       -3.02      3.02 o 
  -5   7   7        9.60       13.58      4.37 o 
  -4   7   7       38.48       38.58      7.47 o 
  -3   7   7       53.13       68.04      6.88 o 
  -2   7   7        0.31        0.09      1.71 o 
  -1   7   7      432.59      438.13      8.18 o 
   0   7   7      253.55      261.50      5.61 o 
   1   7   7      202.56      200.95      4.51 o 
   2   7   7        8.68        8.02      1.42 o 
   3   7   7      501.82      472.40      8.50 o 
   4   7   7        2.46        1.98      1.52 o 
   5   7   7        6.55        5.96      1.37 o 
   6   7   7       59.65       80.29      8.07 o 
   7   7   7       22.08       50.22      8.37 o 
   8   7   7      122.61      114.47     10.01 o 
   9   7   7        0.10        3.19      3.36 o 
  -4   8   7      157.33      176.72     10.63 o 
  -3   8   7        6.56        4.99      4.53 o 
  -2   8   7      157.41      140.66      6.13 o 
  -1   8   7      189.23      184.13      5.01 o 
   0   8   7      468.16      447.46      8.13 o 
   1   8   7       88.65       89.67      4.15 o 
   2   8   7       22.99       21.73      2.72 o 
   3   8   7      366.09      372.68      8.53 o 
   4   8   7        0.02       -1.50      1.50 o 
   5   8   7       40.66       38.72      5.25 o 
   6   8   7       23.07       23.21      6.73 o 
   7   8   7       17.96       21.93      4.51 o 
   8   8   7       23.94       18.20      7.47 o 
   9   8   7       24.32       23.57      4.80 o 
  -3   9   7        3.34        6.28      6.28 o 
  -2   9   7       62.70       68.47      7.85 o 
  -1   9   7       24.89       23.91      2.88 o 
   0   9   7        6.28        6.53      2.44 o 
   1   9   7      119.90      109.29      5.33 o 
   2   9   7      350.44      339.26     13.61 o 
   3   9   7       12.70        9.64      2.03 o 
   4   9   7        0.43        3.19      1.81 o 
   5   9   7      152.82      167.52      7.21 o 
   6   9   7       16.31       19.97      4.75 o 
   7   9   7        1.03        4.04      3.59 o 
   8   9   7       27.67       28.48      6.28 o 
   9   9   7        3.05        6.58      3.98 o 
  -2  10   7       98.16      112.10      9.39 o 
  -1  10   7        4.59        6.87      2.86 o 
   0  10   7      310.91      310.93     11.99 o 
   1  10   7        5.36        4.77      2.76 o 
   2  10   7       50.27       42.40      3.87 o 
   3  10   7      126.65      131.93      8.55 o 
   4  10   7        0.82       -0.53      1.72 o 
   5  10   7       41.91       40.93      3.86 o 
   6  10   7       37.52       28.93      9.86 o 
   7  10   7       48.74       45.77      6.51 o 
   8  10   7       16.96       21.38      5.23 o 
  -1  11   7        1.25       -0.11      3.08 o 
   0  11   7       52.95       54.95      5.24 o 
   1  11   7       26.54       19.08      3.80 o 
   2  11   7        0.31        0.32      3.02 o 
   3  11   7        0.81        0.95      2.43 o 
   4  11   7        3.19       -0.82      1.98 o 
   5  11   7       25.08       20.54      3.51 o 
   6  11   7        1.86       -1.74      3.47 o 
   7  11   7       32.23       49.70      8.52 o 
   2  12   7       84.03       90.57      6.33 o 
   3  12   7        0.01       -0.54      2.55 o 
   4  12   7       24.97       22.30      5.23 o 
   5  12   7        1.55        1.79      4.48 o 
  -4  -7   8        8.07        2.89      3.23 o 
  -3  -7   8       33.21       42.75      5.82 o 
  -2  -7   8       20.31       14.18      4.74 o 
  -1  -7   8       77.13       82.55      8.30 o 
   0  -7   8        1.69        4.65      5.68 o 
   1  -7   8        1.40        3.41      3.43 o 
  -6  -6   8       64.91       74.73      9.57 o 
  -5  -6   8       34.02       32.88      7.17 o 
  -4  -6   8        0.14       -0.03      2.65 o 
  -3  -6   8      174.48      155.50     13.45 o 
  -2  -6   8       22.59       31.80     12.56 o 
  -1  -6   8       96.22      101.91      9.86 o 
   0  -6   8       34.41       36.30      5.83 o 
   1  -6   8        1.58        4.66      2.98 o 
   2  -6   8       65.60       68.17      4.73 o 
   3  -6   8       46.79       52.61      6.58 o 
  -6  -5   8        0.57        2.69      3.89 o 
  -5  -5   8       21.51       18.24      5.68 o 
  -4  -5   8       29.18       27.59      4.19 o 
  -3  -5   8       12.71       14.22      2.73 o 
  -2  -5   8      135.12      134.21     11.27 o 
  -1  -5   8       14.68       22.25      2.91 o 
   0  -5   8        5.50        6.70      2.93 o 
   1  -5   8      260.70      272.93      7.14 o 
   2  -5   8       32.90       28.59      4.07 o 
   3  -5   8        3.98        2.09      3.29 o 
   4  -5   8      152.24      170.99     10.16 o 
   5  -5   8       94.67       93.27      7.47 o 
  -7  -4   8       54.47       56.20      6.88 o 
  -6  -4   8        8.63       12.94      2.71 o 
  -5  -4   8        4.63       -0.11      2.21 o 
  -4  -4   8      190.02      185.46      5.99 o 
  -3  -4   8        9.09        4.74      1.87 o 
  -2  -4   8        2.86        1.08      1.74 o 
  -1  -4   8      478.44      440.97     10.42 o 
   0  -4   8       55.03       59.71      3.26 o 
   1  -4   8        6.80        5.05      1.69 o 
   2  -4   8       73.20       68.47      4.63 o 
   3  -4   8       38.34       30.97      4.11 o 
   4  -4   8       10.01       11.06      3.59 o 
   5  -4   8       58.10       61.28      5.98 o 
   6  -4   8        1.10       -0.90      2.99 o 
  -7  -3   8      105.56       95.06      7.77 o 
  -6  -3   8      104.37      106.43      4.87 o 
  -5  -3   8        4.43        2.41      2.00 o 
  -4  -3   8       39.58       47.34      2.62 o 
  -3  -3   8       82.96       78.13      3.69 o 
  -2  -3   8        5.87        2.07      1.79 o 
  -1  -3   8        1.09        3.75      1.80 o 
   0  -3   8      109.82      109.93      4.03 o 
   1  -3   8       50.39       51.08      2.94 o 
   2  -3   8       38.07       40.89      2.76 o 
   3  -3   8      438.24      459.81     25.41 o 
   4  -3   8      106.92      117.18      7.77 o 
   5  -3   8      256.11      268.21     20.78 o 
   6  -3   8        1.06       -2.25      2.25 o 
  -8  -2   8        2.08        2.09      2.39 o 
  -7  -2   8       54.63       74.14      6.58 o 
  -6  -2   8        0.82        0.00      2.69 o 
  -5  -2   8      213.53      212.59      7.17 o 
  -4  -2   8      176.89      186.30      6.21 o 
  -3  -2   8       44.79       45.86      2.81 o 
  -2  -2   8      687.22      644.05     12.42 o 
  -1  -2   8      443.60      418.26      9.38 o 
   0  -2   8      317.85      319.44      6.88 o 
   1  -2   8       82.42       73.44      3.33 o 
   2  -2   8      227.92      226.74      5.85 o 
   3  -2   8      147.53      147.30      4.73 o 
   4  -2   8        7.73        5.23      2.72 o 
   5  -2   8       82.54       83.89     14.05 o 
   6  -2   8       39.81       39.58      5.23 o 
   7  -2   8       61.23       72.04     12.56 o 
  -8  -1   8       36.21       30.49      4.19 o 
  -7  -1   8       62.73       69.05      5.98 o 
  -6  -1   8        0.19        0.90      2.39 o 
  -5  -1   8        1.26        4.08      1.79 o 
  -4  -1   8      174.71      169.34      5.82 o 
  -3  -1   8      163.48      175.76      5.02 o 
  -2  -1   8      182.14      181.68      7.21 o 
  -1  -1   8       88.05       87.83      3.94 o 
   0  -1   8        0.34        0.42      1.33 o 
   1  -1   8      177.22      170.88      6.06 o 
   2  -1   8      754.03      735.66     12.13 o 
   3  -1   8       23.10       27.55      2.11 o 
   4  -1   8      121.81      129.03      4.96 o 
   5  -1   8        0.05       -0.35      1.79 o 
   6  -1   8       14.93       11.51      3.80 o 
   7  -1   8       72.25       82.66      7.08 o 
   8  -1   8        3.02        0.48      4.64 o 
  -8   0   8        9.83        8.37      2.99 o 
  -7   0   8        0.02       -0.90      2.09 o 
  -6   0   8       25.07       25.97      2.64 o 
  -5   0   8      149.10      157.49      5.96 o 
  -4   0   8      132.39      130.50      5.25 o 
  -3   0   8     2849.86     2784.65     37.62 o 
  -2   0   8      158.79      154.61      7.90 o 
  -1   0   8      139.74      155.51      4.99 o 
   0   0   8      242.24      220.68      4.88 o 
   1   0   8      108.58      115.90      4.15 o 
   2   0   8       63.83       64.90      2.87 o 
   3   0   8      296.94      307.74      5.60 o 
   4   0   8       36.32       29.17      2.31 o 
   5   0   8      278.82      278.65     13.49 o 
   6   0   8      267.83      271.80     12.51 o 
   7   0   8       10.69       11.27      3.86 o 
   8   0   8       88.54       81.77      8.24 o 
  -8   1   8       55.12       59.49      5.98 o 
  -7   1   8       59.95       63.77     10.61 o 
  -6   1   8       62.44       60.48      4.02 o 
  -5   1   8      171.38      196.17      7.27 o 
  -4   1   8      430.38      440.60      8.82 o 
  -3   1   8       83.42       77.10      3.49 o 
  -2   1   8      154.88      145.15      4.68 o 
  -1   1   8      292.75      308.87      6.29 o 
   0   1   8        2.92        0.44      1.05 o 
   1   1   8       80.18       73.88      2.69 o 
   2   1   8       35.16       32.14      1.92 o 
   3   1   8      103.26      117.08      3.27 o 
   4   1   8       58.05       57.14      2.59 o 
   5   1   8        0.60       -1.04      1.28 o 
   6   1   8       12.87       12.00      2.78 o 
   7   1   8       55.14       58.95      6.30 o 
   8   1   8        0.74        1.67      3.66 o 
   9   1   8       16.49       21.09      5.60 o 
  -7   2   8        5.98        8.37      3.29 o 
  -6   2   8       10.87       10.41      2.69 o 
  -5   2   8      105.65       96.27     10.01 o 
  -4   2   8      373.86      362.62      8.17 o 
  -3   2   8       42.71       48.11      2.96 o 
  -2   2   8      415.03      395.41     11.18 o 
  -1   2   8      771.61      702.62     11.22 o 
   0   2   8      149.73      159.03      3.71 o 
   1   2   8      394.75      396.50      6.54 o 
   2   2   8      291.14      257.48      4.98 o 
   3   2   8      233.63      239.32      4.32 o 
   4   2   8      336.98      335.44      5.94 o 
   5   2   8       37.69       34.59      2.26 o 
   6   2   8        6.14        4.22      1.29 o 
   7   2   8       38.03       42.41      4.01 o 
   8   2   8       80.77      102.28      8.56 o 
   9   2   8       22.83       25.74      6.88 o 
  -7   3   8        0.88       -0.60      2.69 o 
  -6   3   8      229.57      234.67     12.85 o 
  -5   3   8       12.29        9.89      2.27 o 
  -4   3   8      306.89      297.80     20.42 o 
  -3   3   8       16.44       10.55      2.00 o 
  -2   3   8      167.14      164.95      5.31 o 
  -1   3   8       30.84       32.92      2.60 o 
   0   3   8       23.82       25.06      1.89 o 
   1   3   8       48.92       56.40      2.57 o 
   2   3   8      155.23      155.95      3.37 o 
   3   3   8      693.03      664.68      8.34 o 
   4   3   8       11.07       13.85      1.51 o 
   5   3   8       78.35       84.36      4.08 o 
   6   3   8       30.30       37.79      2.56 o 
   7   3   8       60.07       44.34      4.65 o 
   8   3   8       16.04       20.79      4.26 o 
   9   3   8        4.44        0.18      3.66 o 
  -7   4   8       27.95       30.49      5.68 o 
  -6   4   8       64.77       72.98     15.10 o 
  -5   4   8       10.68       12.15      2.63 o 
  -4   4   8       14.97       11.16      2.42 o 
  -3   4   8       10.86       10.06      2.02 o 
  -2   4   8      295.03      260.51      7.09 o 
  -1   4   8       40.96       38.66      2.60 o 
   0   4   8       46.79       54.03      2.36 o 
   1   4   8      181.21      162.46      3.45 o 
   2   4   8       25.27       31.92      1.74 o 
   3   4   8      718.53      711.25      8.75 o 
   4   4   8        2.65        0.98      1.30 o 
   5   4   8      133.86      124.42      3.64 o 
   6   4   8       48.56       51.48      3.62 o 
   7   4   8       28.61       29.82      3.28 o 
   8   4   8      105.57      112.79      6.84 o 
   9   4   8        2.71        4.48      4.02 o 
  -6   5   8       47.63       55.89      5.36 o 
  -5   5   8       25.17       15.75      5.08 o 
  -4   5   8      265.98      275.51     11.30 o 
  -3   5   8       16.24       20.48      2.85 o 
  -2   5   8       82.57       93.68      5.27 o 
  -1   5   8      318.46      302.92      7.09 o 
   0   5   8       41.52       37.69      2.16 o 
   1   5   8      143.18      134.67      3.32 o 
   2   5   8      525.11      534.30      6.91 o 
   3   5   8      152.24      153.69      3.65 o 
   4   5   8        0.24        0.37      1.23 o 
   5   5   8      126.31      122.72      3.58 o 
   6   5   8       13.44        9.50      1.94 o 
   7   5   8        0.31        2.34      1.85 o 
   8   5   8      335.63      306.61     10.89 o 
   9   5   8       63.53       60.88      5.51 o 
  -6   6   8        0.11        3.25      3.37 o 
  -5   6   8        0.56        0.80      2.76 o 
  -4   6   8        0.01       -0.55      2.34 o 
  -3   6   8       14.91       18.14      3.07 o 
  -2   6   8       55.67       56.12      3.72 o 
  -1   6   8        9.93        5.50      1.88 o 
   0   6   8      280.91      257.37      5.48 o 
   1   6   8       78.58       80.55      3.86 o 
   2   6   8       13.98       15.31      1.54 o 
   3   6   8       40.68       47.70      2.39 o 
   4   6   8       56.33       54.46      2.81 o 
   5   6   8       83.17       86.83      4.83 o 
   6   6   8        2.75        2.21      1.50 o 
   7   6   8       40.71       31.89      4.14 o 
   8   6   8        0.01        1.64      3.36 o 
   9   6   8        3.59        1.35      3.52 o 
  -5   7   8      106.79      112.33     10.16 o 
  -4   7   8       12.86        9.77      3.87 o 
  -3   7   8      138.54      139.16      6.96 o 
  -2   7   8       26.60       32.54      3.85 o 
  -1   7   8       19.31       15.29      1.85 o 
   0   7   8      371.39      356.05      6.93 o 
   1   7   8        4.99        4.69      1.44 o 
   2   7   8       27.56       28.17      2.08 o 
   3   7   8        0.01        1.81      1.52 o 
   4   7   8        5.44        7.93      1.93 o 
   5   7   8        4.08        1.58      1.81 o 
   6   7   8       10.57       11.48      2.90 o 
   7   7   8      187.26      187.97     24.66 o 
   8   7   8       20.43       13.06      4.30 o 
   9   7   8       37.74       43.56      5.96 o 
  -4   8   8       13.40        7.41      3.98 o 
  -3   8   8        2.69       -1.14      3.03 o 
  -2   8   8        0.00        1.01      2.15 o 
  -1   8   8       68.29       70.85      4.26 o 
   0   8   8       12.26       18.44      2.14 o 
   1   8   8       30.22       28.81      2.80 o 
   2   8   8      390.23      384.83     18.86 o 
   3   8   8       79.09       81.56      4.06 o 
   4   8   8        0.30       -0.34      1.66 o 
   5   8   8       23.46       20.74      2.46 o 
   6   8   8        0.58       -0.53      2.28 o 
   7   8   8       13.35       19.23      4.75 o 
   8   8   8       17.02       18.23      4.64 o 
   9   8   8        0.76       -2.34      3.36 o 
  -3   9   8       83.70      101.67     11.21 o 
  -2   9   8       12.41       12.71      3.23 o 
  -1   9   8       73.85       80.42      5.70 o 
   0   9   8        1.87       -1.69      2.08 o 
   1   9   8       19.94       19.39      4.03 o 
   2   9   8        8.24        3.79      2.80 o 
   3   9   8        5.80        4.56      2.27 o 
   4   9   8        1.44        4.60      1.98 o 
   5   9   8       39.61       41.10      2.74 o 
   6   9   8       82.00       85.34     23.47 o 
   7   9   8       44.46       58.23     11.51 o 
   8   9   8       52.66       50.19      6.60 o 
  -2  10   8        0.26        3.03      5.02 o 
  -1  10   8        8.93        6.64      3.19 o 
   0  10   8       27.17       22.59      3.52 o 
   1  10   8       13.94       14.70      3.44 o 
   2  10   8       12.77       18.28      3.57 o 
   3  10   8       27.32       28.37      3.38 o 
   4  10   8      195.11      198.12     17.32 o 
   5  10   8        8.70        7.27      5.94 o 
   6  10   8       30.16       31.23     15.84 o 
   7  10   8        1.31        3.32      4.02 o 
   8  10   8       17.24       14.05      7.17 o 
   0  11   8        0.69       -2.23      2.85 o 
   1  11   8        9.28        8.70      3.52 o 
   2  11   8        0.25        0.76      3.02 o 
   3  11   8       35.15       34.73      7.27 o 
   4  11   8       18.23       12.71      2.88 o 
   5  11   8        0.62       -2.73      4.33 o 
   6  11   8        3.81        2.52      3.69 o 
   3  12   8       45.30       54.16      9.27 o 
   4  12   8        4.74        4.48      4.78 o 
  -4  -6   9       16.49       15.70      3.70 o 
  -3  -6   9        2.78        3.97      3.27 o 
  -2  -6   9       77.26       84.45      7.68 o 
  -1  -6   9        0.67        1.43      3.69 o 
   0  -6   9       83.34       90.77      8.42 o 
   1  -6   9        0.24       -1.26      2.98 o 
   2  -6   9       54.45       55.75      4.39 o 
  -5  -5   9       21.19       18.53      5.98 o 
  -4  -5   9       23.38       26.22      9.57 o 
  -3  -5   9        6.99        5.30      3.23 o 
  -2  -5   9      148.90      137.37      8.68 o 
  -1  -5   9       91.12       80.05      7.32 o 
   0  -5   9       30.79       28.56      4.04 o 
   1  -5   9       39.86       38.61      4.12 o 
   2  -5   9      132.83      129.56      5.94 o 
   3  -5   9        9.95        0.30      3.59 o 
   4  -5   9       16.87       19.13      5.08 o 
  -6  -4   9       39.47       45.74      6.88 o 
  -5  -4   9       31.92       33.78      6.58 o 
  -4  -4   9        5.28        7.74      4.04 o 
  -3  -4   9      248.64      253.72      8.20 o 
  -2  -4   9        1.14        0.97      2.06 o 
  -1  -4   9        6.59        6.68      2.72 o 
   0  -4   9       31.78       38.10      4.12 o 
   1  -4   9        2.34        1.47      2.04 o 
   2  -4   9       78.53       80.32      5.97 o 
   3  -4   9        6.82        6.61      3.15 o 
   4  -4   9        4.43        3.29      3.59 o 
   5  -4   9       75.47       65.77      6.58 o 
  -7  -3   9        1.44        2.39      3.59 o 
  -6  -3   9      100.86      103.73      9.27 o 
  -5  -3   9       96.86      101.23      5.82 o 
  -4  -3   9        8.44        6.10      1.91 o 
  -3  -3   9       51.71       59.72      3.53 o 
  -2  -3   9       76.06       64.68      3.83 o 
  -1  -3   9       60.34       53.14      3.72 o 
   0  -3   9      155.07      142.03      5.70 o 
   1  -3   9       28.00       25.47      2.77 o 
   2  -3   9       12.85        8.49      2.28 o 
   3  -3   9      147.05      149.17      7.74 o 
   4  -3   9        0.24        1.20      2.99 o 
   5  -3   9       48.71       51.42      5.68 o 
   6  -3   9       10.86       13.75      3.59 o 
  -7  -2   9        1.63        1.49      2.99 o 
  -6  -2   9       55.52       77.32      8.67 o 
  -5  -2   9       88.99      108.40      6.43 o 
  -4  -2   9      203.56      214.32      6.01 o 
  -3  -2   9        3.96        3.63      1.65 o 
  -2  -2   9      414.72      382.93      9.05 o 
  -1  -2   9      180.91      165.21      5.80 o 
   0  -2   9       30.81       26.71      2.87 o 
   1  -2   9       20.55       19.64      2.26 o 
   2  -2   9       44.09       48.69      3.39 o 
   3  -2   9        0.87        0.72      2.49 o 
   4  -2   9      285.51      286.68     12.56 o 
   5  -2   9        0.40       -0.30      2.99 o 
   6  -2   9        3.60        3.34      2.74 o 
  -7  -1   9       10.00        8.07      3.29 o 
  -6  -1   9       58.10       68.10      4.38 o 
  -5  -1   9        7.56        4.60      2.21 o 
  -4  -1   9      109.79      118.71      5.21 o 
  -3  -1   9        0.22       -0.36      1.50 o 
  -2  -1   9      188.19      185.45      5.79 o 
  -1  -1   9      650.93      626.79     12.64 o 
   0  -1   9       30.63       31.37      3.70 o 
   1  -1   9        6.86        7.26      1.75 o 
   2  -1   9       78.77       72.74      3.45 o 
   3  -1   9       87.57       87.87      4.18 o 
   4  -1   9       12.67       10.16      3.29 o 
   5  -1   9       67.12       70.28      5.29 o 
   6  -1   9       12.05       15.22      3.30 o 
   7  -1   9       52.01       62.78     11.96 o 
  -7   0   9        5.03        5.68      3.29 o 
  -6   0   9       95.72       97.02      5.36 o 
  -5   0   9        0.01       -0.86      1.87 o 
  -4   0   9        0.28        0.48      1.24 o 
  -3   0   9        1.01        1.49      1.61 o 
  -2   0   9       30.78       28.79      3.19 o 
  -1   0   9      314.51      287.29      7.46 o 
   0   0   9       13.69       20.91      3.67 o 
   1   0   9      535.72      521.38      9.60 o 
   2   0   9       87.44       92.40      3.76 o 
   3   0   9      293.58      302.28      6.96 o 
   4   0   9       94.46       91.26      5.73 o 
   5   0   9       18.61       22.11      3.48 o 
   6   0   9      155.76      170.64      7.45 o 
   7   0   9        1.12        0.37      4.38 o 
   8   0   9        0.14        4.48      7.17 o 
  -7   1   9       91.65       92.67      7.77 o 
  -6   1   9       37.73       31.12      3.48 o 
  -5   1   9       37.89       42.47      3.80 o 
  -4   1   9      294.66      278.88      9.94 o 
  -3   1   9       41.51       41.06      2.86 o 
  -2   1   9      256.49      267.38      8.33 o 
  -1   1   9        5.21        3.32      2.02 o 
   0   1   9        3.64        2.99      1.56 o 
   1   1   9      214.13      189.17      5.57 o 
   2   1   9       43.86       42.28      2.70 o 
   3   1   9       62.89       60.35      2.76 o 
   4   1   9        2.51        2.58      1.53 o 
   5   1   9       50.77       59.21      3.73 o 
   6   1   9        2.15       -0.04      1.72 o 
   7   1   9      112.08      133.53     10.03 o 
   8   1   9       43.56       60.22     13.75 o 
  -7   2   9       24.06       24.51      4.78 o 
  -6   2   9        8.03        8.97      3.59 o 
  -5   2   9        0.74        1.91      1.99 o 
  -4   2   9      120.15      132.31      6.79 o 
  -3   2   9       63.14       57.72      4.92 o 
  -2   2   9      281.06      273.83      7.26 o 
  -1   2   9       16.86       13.41      3.15 o 
   0   2   9       43.89       39.57      3.16 o 
   1   2   9       18.76       18.51      2.13 o 
   2   2   9       16.50       15.76      1.90 o 
   3   2   9       80.75       70.77      2.78 o 
   4   2   9        0.27        1.12      1.28 o 
   5   2   9      153.19      154.66      4.46 o 
   6   2   9        0.05        0.16      1.52 o 
   7   2   9       31.30       24.66      3.56 o 
   8   2   9      144.44      169.52     23.47 o 
  -7   3   9       20.78       17.94      4.48 o 
  -6   3   9       97.07       74.73      7.47 o 
  -5   3   9      182.79      196.56      6.71 o 
  -4   3   9        1.77        0.68      1.77 o 
  -3   3   9      557.75      494.75     11.90 o 
  -2   3   9      112.42      111.85      4.60 o 
  -1   3   9       44.23       44.09      3.13 o 
   0   3   9      586.06      591.53     10.40 o 
   1   3   9       19.33       21.59      2.14 o 
   2   3   9       15.05       15.99      1.69 o 
   3   3   9       89.71       88.46      2.80 o 
   4   3   9       24.04       22.47      1.95 o 
   5   3   9        5.83        7.56      1.60 o 
   6   3   9       28.24       26.49      2.26 o 
   7   3   9       62.26       64.64      5.05 o 
   8   3   9        5.06        3.74      4.00 o 
   9   3   9       43.92       59.98      7.57 o 
  -6   4   9       10.44       12.65      2.94 o 
  -5   4   9       78.00       69.60      5.83 o 
  -4   4   9       15.84       15.78      2.77 o 
  -3   4   9       64.70       50.24      5.43 o 
  -2   4   9       26.28       31.13      3.62 o 
  -1   4   9      138.66      137.72      4.61 o 
   0   4   9       37.81       37.22      2.68 o 
   1   4   9        0.43        0.37      1.22 o 
   2   4   9      806.21      803.47     10.25 o 
   3   4   9      149.79      151.24      3.56 o 
   4   4   9       99.77       92.38      3.44 o 
   5   4   9       64.40       64.98      3.60 o 
   6   4   9        9.53       11.17      1.65 o 
   7   4   9       23.69       26.28      3.40 o 
   8   4   9        0.51        0.90      3.38 o 
   9   4   9       30.54       25.11      5.70 o 
  -6   5   9       37.34       45.18      5.06 o 
  -5   5   9       79.22       85.91      9.27 o 
  -4   5   9       20.15        9.02      3.30 o 
  -3   5   9       56.90       77.91      6.46 o 
  -2   5   9       20.36       20.87      2.65 o 
  -1   5   9      463.33      466.90      9.32 o 
   0   5   9      125.21      123.25      3.64 o 
   1   5   9        0.03        0.02      1.29 o 
   2   5   9      244.65      233.19      4.75 o 
   3   5   9        0.07        0.11      1.07 o 
   4   5   9        0.95        1.03      1.44 o 
   5   5   9       94.48       95.56      3.43 o 
   6   5   9       14.11       20.57      1.86 o 
   7   5   9       30.23       37.04      4.59 o 
   8   5   9      172.12      171.87     13.60 o 
   9   5   9       14.92       18.28      4.25 o 
  -5   6   9       24.00       28.07      4.80 o 
  -4   6   9        0.06        2.00      2.76 o 
  -3   6   9       63.76       55.05      4.54 o 
  -2   6   9        0.08       -1.83      1.83 o 
  -1   6   9      346.48      307.31      8.76 o 
   0   6   9       80.22       80.84      3.19 o 
   1   6   9      212.68      207.99      5.00 o 
   2   6   9       13.42       15.59      1.86 o 
   3   6   9      739.95      751.23     12.61 o 
   4   6   9      131.43      119.59      3.70 o 
   5   6   9       64.11       61.54      2.73 o 
   6   6   9       58.94       69.20      3.16 o 
   7   6   9       18.51       18.52      3.31 o 
   8   6   9       29.43       33.23      4.92 o 
   9   6   9      106.80      110.88      9.11 o 
  -4   7   9      128.02      153.40      9.40 o 
  -3   7   9        5.87        3.44      3.26 o 
  -2   7   9       44.89       42.98      4.38 o 
  -1   7   9       30.02       29.50      2.91 o 
   0   7   9        0.04        0.02      1.42 o 
   1   7   9        5.42        6.34      1.71 o 
   2   7   9       16.00       18.51      2.26 o 
   3   7   9        1.12        2.07      1.69 o 
   4   7   9      183.13      180.78      5.81 o 
   5   7   9       13.35       14.35      2.29 o 
   6   7   9        0.28       -0.67      2.20 o 
   7   7   9        0.93        1.86      2.97 o 
   8   7   9       11.48        8.36      4.30 o 
   9   7   9        0.18       -2.78      3.57 o 
  -4   8   9       39.20       37.05      6.02 o 
  -3   8   9        0.03        0.87      3.26 o 
  -2   8   9        4.05        3.80      2.83 o 
  -1   8   9      133.42      127.45      5.83 o 
   0   8   9       91.73       86.64      3.61 o 
   1   8   9      103.36      104.33      4.69 o 
   2   8   9       86.78       87.77      4.83 o 
   3   8   9       19.04       18.92      2.84 o 
   4   8   9       24.99       25.63      3.24 o 
   5   8   9       79.75       82.82      4.92 o 
   6   8   9       18.16       20.07      6.63 o 
   7   8   9       12.60        9.87      4.33 o 
   8   8   9       16.78       20.76      8.07 o 
  -3   9   9       20.65       13.98      4.75 o 
  -2   9   9      104.15      113.90      9.26 o 
  -1   9   9        0.02       -2.68      3.08 o 
   0   9   9      181.14      160.21     18.31 o 
   1   9   9      143.49      142.59      6.29 o 
   2   9   9      213.52      203.46     18.53 o 
   3   9   9       23.06       29.37      3.39 o 
   4   9   9        4.46        1.46      2.19 o 
   5   9   9       18.85       19.18      4.08 o 
   6   9   9       37.12       41.18      4.42 o 
   7   9   9       21.32       26.82      5.60 o 
   8   9   9        0.93        1.64      6.13 o 
  -1  10   9        1.92        3.09      6.28 o 
   0  10   9        9.80       10.26      3.04 o 
   1  10   9        0.10       -2.49      2.49 o 
   2  10   9        6.62        3.84      3.02 o 
   3  10   9       12.75        5.72      3.06 o 
   4  10   9      115.34      104.85      7.38 o 
   5  10   9       15.52       18.96      5.19 o 
   6  10   9       25.01       23.32      4.04 o 
   7  10   9       64.26       70.10     16.89 o 
   0  11   9       76.06       82.70      6.88 o 
   1  11   9        7.97        5.58      5.53 o 
   2  11   9      154.47      149.07      7.79 o 
   3  11   9        5.87        1.27      3.06 o 
   4  11   9       37.51       29.57      3.58 o 
   5  11   9       79.74       89.53      7.36 o 
   6  11   9       23.40       18.46      4.59 o 
  -2  -6  10        7.47       11.66      6.88 o 
  -1  -6  10      111.63      124.59      9.69 o 
  -4  -5  10       62.09       64.35      5.34 o 
  -3  -5  10       36.09       42.16     12.11 o 
  -2  -5  10        7.72        1.98      3.52 o 
  -1  -5  10      123.54      122.96      9.05 o 
   0  -5  10        5.50        4.67      4.00 o 
   1  -5  10        0.66       -0.49      3.08 o 
   2  -5  10       31.25       19.13      4.34 o 
  -5  -4  10       12.44       21.52      6.28 o 
  -4  -4  10       21.65       23.89      3.44 o 
  -3  -4  10        4.36        2.12      3.02 o 
  -2  -4  10      103.19      114.70      7.96 o 
  -1  -4  10       26.24       29.16      5.53 o 
   0  -4  10       26.32       28.27      4.02 o 
   1  -4  10      127.83      138.18      6.26 o 
   2  -4  10       27.73       21.00      4.07 o 
   3  -4  10      205.76      240.53     19.28 o 
   4  -4  10       14.59       20.03      5.08 o 
  -6  -3  10       20.77        8.07      4.78 o 
  -5  -3  10        3.59        7.17      4.48 o 
  -4  -3  10       45.38       54.18      4.25 o 
  -3  -3  10        0.93       -0.52      2.69 o 
  -2  -3  10      249.26      239.63     10.81 o 
  -1  -3  10        1.75        1.60      2.35 o 
   0  -3  10       26.77       22.09      3.55 o 
   1  -3  10      275.62      266.10      7.84 o 
   2  -3  10       55.48       57.22      4.39 o 
   3  -3  10        9.52        9.17      7.92 o 
   4  -3  10        3.04        4.78      3.59 o 
   5  -3  10        8.51        4.19      3.89 o 
  -6  -2  10        7.79       14.35      4.78 o 
  -5  -2  10        1.55        4.48      3.89 o 
  -4  -2  10      319.53      337.00     13.15 o 
  -3  -2  10       24.49       31.34      3.22 o 
  -2  -2  10        1.21       -1.50      1.84 o 
  -1  -2  10       51.08       44.25      4.79 o 
   0  -2  10        0.20       -0.53      2.15 o 
   1  -2  10       11.54        7.04      2.17 o 
   2  -2  10       23.84       19.88      2.66 o 
   3  -2  10        1.79        4.82      2.81 o 
   4  -2  10       40.96       41.85      5.68 o 
   5  -2  10      283.85      301.33     13.45 o 
   6  -2  10       44.54       48.13      5.38 o 
  -6  -1  10        4.26        9.86      3.89 o 
  -5  -1  10      433.99      490.86     22.42 o 
  -4  -1  10       38.06       36.59      4.40 o 
  -3  -1  10      235.98      225.65      7.28 o 
  -2  -1  10       53.44       54.87      3.95 o 
  -1  -1  10        6.61        6.78      2.23 o 
   0  -1  10      524.93      496.48     15.06 o 
   1  -1  10      164.26      149.86      5.48 o 
   2  -1  10        9.96        8.00      2.13 o 
   3  -1  10       28.03       30.12      4.19 o 
   4  -1  10       84.93       87.59      7.17 o 
   5  -1  10       25.55       31.99      4.78 o 
   6  -1  10        6.68        6.08      3.01 o 
   7  -1  10       66.81       60.39      4.78 o 
  -6   0  10        9.38        9.86      3.89 o 
  -5   0  10      202.69      192.82     12.56 o 
  -4   0  10       62.60       59.86      3.55 o 
  -3   0  10        1.30        2.44      2.01 o 
  -2   0  10        6.69        5.55      2.72 o 
  -1   0  10       31.92       32.37      3.03 o 
   0   0  10        8.27       11.35      2.27 o 
   1   0  10       19.46       16.40      2.14 o 
   2   0  10      242.73      248.93      7.05 o 
   3   0  10       68.39       68.26      4.24 o 
   4   0  10      152.30      151.26      8.97 o 
   5   0  10        0.22       -2.45      2.45 o 
   6   0  10       43.31       52.50      4.62 o 
   7   0  10        6.04       10.03      2.55 o 
  -6   1  10       95.91       93.57      8.37 o 
  -5   1  10        3.85        3.59      3.29 o 
  -4   1  10      138.40      146.16      5.47 o 
  -3   1  10       26.95       29.56      3.10 o 
  -2   1  10        0.20        1.33      1.78 o 
  -1   1  10     1306.29     1267.21     25.02 o 
   0   1  10      159.75      153.52      5.18 o 
   1   1  10        2.31        2.24      1.67 o 
   2   1  10      542.95      531.17     10.07 o 
   3   1  10      144.81      153.67      6.60 o 
   4   1  10        3.37        2.65      2.61 o 
   5   1  10       67.16       63.67      5.02 o 
   6   1  10       19.51       24.32      3.52 o 
   7   1  10       95.42      108.73      5.25 o 
   8   1  10       73.49       75.63     12.26 o 
  -6   2  10       86.57       99.25      8.67 o 
  -5   2  10       20.59       20.93      4.48 o 
  -4   2  10       60.25       59.59      7.35 o 
  -3   2  10       71.36       73.51      4.31 o 
  -2   2  10       33.97       38.92      3.44 o 
  -1   2  10      834.28      828.74     15.76 o 
   0   2  10       44.84       42.32      2.84 o 
   1   2  10        1.69        4.73      1.75 o 
   2   2  10      109.75      111.70      4.25 o 
   3   2  10      113.60      125.07      4.45 o 
   4   2  10       48.29       47.02      4.93 o 
   5   2  10       35.64       35.54      3.88 o 
   6   2  10       13.12       21.32      2.69 o 
   7   2  10       17.65       16.08      3.51 o 
   8   2  10        5.87       -1.12      3.95 o 
  -6   3  10        1.33        8.67      3.59 o 
  -5   3  10        5.11        3.55      2.42 o 
  -4   3  10       42.12       43.70      3.67 o 
  -3   3  10        7.31        4.54      2.10 o 
  -2   3  10       13.68       12.04      2.59 o 
  -1   3  10        2.80       -1.65      1.70 o 
   0   3  10      152.44      147.42      4.79 o 
   1   3  10      788.21      780.83     13.08 o 
   2   3  10       23.27       25.50      2.44 o 
   3   3  10      278.56      268.76      6.39 o 
   4   3  10       29.98       31.30      2.85 o 
   5   3  10       65.46       71.53      6.44 o 
   6   3  10       14.10       12.85      2.11 o 
   7   3  10        3.23        2.84      2.79 o 
   8   3  10        5.73        1.18      4.30 o 
  -6   4  10       15.55       17.64      5.08 o 
  -5   4  10       24.84       21.92      4.19 o 
  -4   4  10      209.24      222.98      9.83 o 
  -3   4  10       14.62       10.64      2.68 o 
  -2   4  10        8.49        3.20      2.10 o 
  -1   4  10      121.46      119.53      5.08 o 
   0   4  10      291.72      277.02      6.80 o 
   1   4  10        7.87        9.79      2.79 o 
   2   4  10       89.87       99.01      4.69 o 
   3   4  10        1.47       -0.35      1.35 o 
   4   4  10        2.19        3.50      1.77 o 
   5   4  10       52.65       51.37      2.91 o 
   6   4  10       51.43       49.60      4.06 o 
   7   4  10        0.38        0.21      2.59 o 
   8   4  10       43.35       52.64     14.95 o 
  -5   5  10       40.81       43.43      5.06 o 
  -4   5  10       11.62       11.83      3.59 o 
  -3   5  10       45.75       43.20      4.97 o 
  -2   5  10       46.43       49.31      6.55 o 
  -1   5  10      103.71      108.07      6.66 o 
   0   5  10      269.98      252.44      6.53 o 
   1   5  10        7.59        6.24      1.68 o 
   2   5  10        1.06        2.14      1.50 o 
   3   5  10       40.60       39.48      2.94 o 
   4   5  10       52.70       51.61      4.71 o 
   5   5  10       18.50       20.14      2.61 o 
   6   5  10       36.06       37.49      2.63 o 
   7   5  10       86.55       78.88      5.13 o 
   8   5  10       12.71       11.17      4.54 o 
  -5   6  10      110.77      135.90     16.29 o 
  -4   6  10       77.48       86.55      7.15 o 
  -3   6  10       32.06       26.72      4.45 o 
  -2   6  10      205.97      198.60      8.13 o 
  -1   6  10        0.64       -0.99      2.77 o 
   0   6  10       20.62       18.46      2.41 o 
   1   6  10       69.76       70.06      3.19 o 
   2   6  10       13.59       12.61      1.91 o 
   3   6  10        2.36        2.12      1.64 o 
   4   6  10       42.25       47.15      4.89 o 
   5   6  10       23.89       23.91      2.16 o 
   6   6  10       46.89       50.46      2.82 o 
   7   6  10       32.19       36.26      3.46 o 
   8   6  10        3.00        2.17      3.32 o 
  -4   7  10        3.37       -1.20      3.29 o 
  -3   7  10        2.78        1.22      3.03 o 
  -2   7  10       19.93       14.36      3.42 o 
  -1   7  10       41.47       46.73      4.14 o 
   0   7  10       40.90       42.06      4.06 o 
   1   7  10       22.24       17.06      2.13 o 
   2   7  10       69.74       65.86      3.85 o 
   3   7  10       77.98       74.70      4.37 o 
   4   7  10       39.98       36.16      3.47 o 
   5   7  10      162.30      163.53      5.38 o 
   6   7  10        8.79       10.98      1.87 o 
   7   7  10       23.06       27.17      3.68 o 
   8   7  10        0.14        2.87      4.12 o 
  -3   8  10       52.49       67.30      8.82 o 
  -2   8  10       22.04       30.13      5.15 o 
  -1   8  10       23.24       19.04      3.24 o 
   0   8  10       19.50       22.49      2.52 o 
   1   8  10        0.46       -2.58      2.58 o 
   2   8  10        5.85        8.42      3.30 o 
   3   8  10       11.22       11.68      3.17 o 
   4   8  10        0.01        1.22      2.19 o 
   5   8  10        6.02        4.21      2.19 o 
   6   8  10       22.28       28.28      3.57 o 
   7   8  10        0.95       -3.18      3.48 o 
   8   8  10        9.29        7.02      4.64 o 
  -2   9  10        8.29        4.31      4.78 o 
  -1   9  10       39.79       36.91      6.28 o 
   0   9  10        1.78        1.13      2.53 o 
   1   9  10       30.39       31.65      3.74 o 
   2   9  10       38.40       44.53      4.64 o 
   3   9  10        1.97        2.84      2.75 o 
   4   9  10      157.89      163.13     11.96 o 
   5   9  10       18.39       17.59      2.76 o 
   6   9  10        5.54       10.83      4.48 o 
   7   9  10        0.52        1.08      4.09 o 
  -1  10  10       68.11       73.70      8.26 o 
   0  10  10        0.02        1.08      2.70 o 
   1  10  10       16.21       15.63      4.33 o 
   2  10  10       19.36       25.70      4.09 o 
   3  10  10       25.19       20.47      3.69 o 
   4  10  10       16.06       15.06      3.21 o 
   5  10  10        5.17       -0.46      2.30 o 
   6  10  10        3.51        1.51      4.63 o 
   1  11  10       17.07       17.47      4.09 o 
   2  11  10       35.09       31.24      6.13 o 
   3  11  10        8.76       15.30      3.69 o 
   4  11  10       10.00        6.89      3.36 o 
   5  11  10        0.06       -1.52      2.30 o 
  -1  -5  11        0.53       -0.43      3.73 o 
  -4  -4  11        8.34        7.17      5.68 o 
  -3  -4  11       28.19       24.16      5.98 o 
  -2  -4  11       46.39       61.47      6.32 o 
  -1  -4  11        8.61        9.13      4.00 o 
   0  -4  11        8.69       10.08      4.51 o 
   1  -4  11        3.21        3.03      4.33 o 
   2  -4  11       38.01       49.53      7.03 o 
  -5  -3  11        3.00        8.67      5.08 o 
  -4  -3  11      149.75      185.26      7.83 o 
  -3  -3  11        7.76        8.97      5.23 o 
  -2  -3  11        0.17        0.07      2.85 o 
  -1  -3  11      173.49      160.49     13.00 o 
   0  -3  11       13.66        8.81      4.12 o 
   1  -3  11        9.85       10.70      2.70 o 
   2  -3  11       50.58       50.03      5.36 o 
   3  -3  11        2.98       -0.42      4.48 o 
   4  -3  11       13.30       14.95      4.78 o 
  -5  -2  11        0.07       -2.99      3.29 o 
  -4  -2  11       47.81       52.28     12.85 o 
  -3  -2  11       26.86       29.41      4.15 o 
  -2  -2  11        1.93        3.91      3.44 o 
  -1  -2  11        0.19        0.95      2.40 o 
   0  -2  11       64.53       65.97      5.04 o 
   1  -2  11        9.35       11.17      2.54 o 
   2  -2  11       82.04       81.11      5.32 o 
   3  -2  11       21.73       20.29      3.93 o 
   4  -2  11       30.29       35.87      5.68 o 
   5  -2  11       11.61       12.26      4.19 o 
  -5  -1  11        0.04       -0.60      3.59 o 
  -4  -1  11      103.71      118.42      6.02 o 
  -3  -1  11        0.02       -2.21      2.21 o 
  -2  -1  11      106.71      122.33      5.90 o 
  -1  -1  11        6.15        4.22      2.40 o 
   0  -1  11       97.28       92.12      5.55 o 
   1  -1  11      259.38      258.97     11.00 o 
   2  -1  11        5.64        3.65      2.13 o 
   3  -1  11        9.95       11.81      4.63 o 
   4  -1  11        3.29        2.39      3.29 o 
   5  -1  11       18.33       12.85      4.19 o 
   6  -1  11      115.16      129.74      8.37 o 
  -6   0  11        0.50        3.59      3.29 o 
  -5   0  11        0.05        0.00      3.29 o 
  -4   0  11       80.36       85.31      7.17 o 
  -3   0  11       34.32       33.59      3.32 o 
  -2   0  11        0.38       -1.69      1.90 o 
  -1   0  11       62.18       69.33      5.08 o 
   0   0  11      229.03      239.71     11.07 o 
   1   0  11      144.94      137.91      5.48 o 
   2   0  11       24.33       24.04      2.84 o 
   3   0  11        3.72        4.11      2.93 o 
   4   0  11        4.19        3.59      3.29 o 
   5   0  11       79.95       80.12      6.88 o 
   6   0  11       10.90        6.58      3.59 o 
  -6   1  11       84.41       99.25      9.27 o 
  -5   1  11       40.85       56.80      7.17 o 
  -4   1  11       67.73       68.19      7.32 o 
  -3   1  11        0.41       -1.16      2.00 o 
  -2   1  11       54.48       61.77      4.27 o 
  -1   1  11        0.14        2.34      3.16 o 
   0   1  11       64.04       67.83      4.70 o 
   1   1  11      157.98      160.12      5.76 o 
   2   1  11       13.34       13.90      2.46 o 
   3   1  11      232.87      222.10      9.23 o 
   4   1  11        5.70       -2.69      2.69 o 
   5   1  11       46.61       34.68      5.08 o 
   6   1  11       18.87       14.75      8.22 o 
   7   1  11       43.20       35.38     10.46 o 
  -5   2  11       77.42       69.95      7.77 o 
  -4   2  11       46.96       37.13      6.58 o 
  -3   2  11       17.38       17.63      2.87 o 
  -2   2  11      198.92      197.97      7.41 o 
  -1   2  11       28.81       27.86      3.33 o 
   0   2  11      154.09      153.53     15.74 o 
   1   2  11        1.10        1.48      1.93 o 
   2   2  11       67.39       70.53      4.05 o 
   3   2  11       15.04       16.23      2.87 o 
   4   2  11        6.48        2.99      3.29 o 
   5   2  11       89.10       87.23     10.76 o 
   6   2  11        0.77        0.45      2.47 o 
   7   2  11       29.45       32.15      3.37 o 
  -5   3  11        1.98        2.47      2.42 o 
  -4   3  11        1.43        3.16      2.64 o 
  -3   3  11       10.76       16.88      2.99 o 
  -2   3  11       10.78       12.71      4.12 o 
  -1   3  11        7.89        8.95      2.64 o 
   0   3  11      275.60      273.40      7.59 o 
   1   3  11       24.03       24.15      2.71 o 
   2   3  11      173.75      174.22      5.89 o 
   3   3  11        7.41        9.16      2.50 o 
   4   3  11        8.79        5.08      3.59 o 
   5   3  11       41.77       52.19      4.08 o 
   6   3  11        0.02       -0.84      1.95 o 
   7   3  11       58.14       60.16      6.82 o 
   8   3  11        0.05        3.65      4.52 o 
  -5   4  11       62.14       61.84      7.17 o 
  -4   4  11       58.03       65.01      7.32 o 
  -3   4  11      161.56      170.15     18.24 o 
  -2   4  11       20.19       22.25      3.10 o 
  -1   4  11       95.17       89.56      8.48 o 
   0   4  11        9.25        8.25      2.28 o 
   1   4  11       51.57       47.35      3.51 o 
   2   4  11      311.00      326.52     11.00 o 
   3   4  11       49.44       49.67      3.81 o 
   4   4  11       13.65       14.58      4.48 o 
   5   4  11       29.01       34.15      7.03 o 
   6   4  11       20.59       18.86      2.87 o 
   7   4  11        0.00       -0.17      3.73 o 
   8   4  11        0.47        4.47      4.21 o 
  -4   5  11       54.40       56.87      7.47 o 
  -3   5  11       32.52       24.77      4.45 o 
  -2   5  11        0.67       -0.80      2.33 o 
  -1   5  11      257.85      240.10      8.72 o 
   0   5  11       12.61        9.64      2.63 o 
   1   5  11      175.98      174.18      6.86 o 
   2   5  11       12.99       13.50      2.00 o 
   3   5  11        1.72        2.97      2.03 o 
   4   5  11      376.25      359.82     10.04 o 
   5   5  11       22.81       19.57      3.63 o 
   6   5  11       12.31       15.88      2.74 o 
   7   5  11       14.76       21.44      4.72 o 
   8   5  11       14.48        8.97      6.58 o 
  -4   6  11       64.88       70.84     13.45 o 
  -3   6  11       46.64       52.14      5.89 o 
  -2   6  11        1.02        2.22      3.44 o 
  -1   6  11      116.68      130.99      6.68 o 
   0   6  11       26.08       25.76      3.08 o 
   1   6  11       67.26       72.73      3.56 o 
   2   6  11       39.51       40.71      3.03 o 
   3   6  11        2.03        5.75      2.29 o 
   4   6  11       10.24       11.37      2.26 o 
   5   6  11        1.57       -1.04      1.89 o 
   6   6  11       10.84       10.90      2.26 o 
   7   6  11        6.29       12.69      3.65 o 
   8   6  11       11.05       17.30      4.47 o 
  -3   7  11        2.40        5.41      3.80 o 
  -2   7  11        5.56        9.74      4.04 o 
  -1   7  11       78.85       62.70      5.17 o 
   0   7  11        4.69        2.60      2.26 o 
   1   7  11      299.20      316.92     11.80 o 
   2   7  11       28.45       31.23      3.32 o 
   3   7  11       96.63      100.13      6.84 o 
   4   7  11        0.68       -0.49      2.42 o 
   5   7  11       57.45       57.98      4.36 o 
   6   7  11      102.15      108.59      5.03 o 
   7   7  11       12.64       11.90      4.93 o 
   8   7  11       12.23       13.48      6.88 o 
  -2   8  11       57.03       40.54      9.27 o 
  -1   8  11       13.18       11.38      4.15 o 
   0   8  11       24.42       22.13      2.54 o 
   1   8  11        1.20        4.10      2.53 o 
   2   8  11        2.32        2.87      2.50 o 
   3   8  11        2.20        6.37      5.98 o 
   4   8  11        7.99        6.32      2.85 o 
   5   8  11       66.41       69.01      4.52 o 
   6   8  11       81.32       92.52      4.59 o 
   7   8  11        0.11        2.15      3.66 o 
  -1   9  11        0.67       -1.05      7.03 o 
   0   9  11        3.61        5.51      2.60 o 
   1   9  11       55.73       61.45      4.75 o 
   2   9  11       64.52       69.47      8.82 o 
   3   9  11       24.78       20.42      3.69 o 
   4   9  11       27.61       26.58      4.33 o 
   5   9  11       35.22       37.49      7.99 o 
   6   9  11        0.05        0.14      3.52 o 
   7   9  11       12.38       12.25      4.45 o 
   0  10  11      112.25      118.42     14.05 o 
   1  10  11        0.97       -1.58      3.15 o 
   2  10  11       28.95       27.49      4.38 o 
   3  10  11       35.38       29.11      4.93 o 
   4  10  11       47.50       47.60      7.62 o 
   5  10  11       19.66       22.32      3.33 o 
   6  10  11        9.41        6.88      5.38 o 
  -3  -3  12       40.60       47.37      5.58 o 
  -2  -3  12       11.65       12.09      4.24 o 
  -1  -3  12        0.00       -0.79      7.03 o 
   0  -3  12       99.98      107.47     11.51 o 
   1  -3  12        0.19       -2.60      3.57 o 
   2  -3  12        0.01        1.53      3.30 o 
  -4  -2  12        3.93        3.84      2.53 o 
  -3  -2  12        1.70        1.61      2.93 o 
  -2  -2  12        6.31        5.32      3.36 o 
  -1  -2  12        0.49        2.32      3.36 o 
   0  -2  12       57.29       47.38      6.21 o 
   1  -2  12       47.90       50.97     14.65 o 
   2  -2  12       67.26       57.89      5.64 o 
   3  -2  12       47.22       36.86     17.34 o 
   4  -2  12        9.59       14.35      4.78 o 
  -4  -1  12       43.06       47.78      4.25 o 
  -3  -1  12        5.08        4.68      2.85 o 
  -2  -1  12       88.18       80.32      6.51 o 
  -1  -1  12       33.63       35.23      7.32 o 
   0  -1  12       28.59       30.00      5.23 o 
   1  -1  12        3.41        5.28      2.97 o 
   2  -1  12       57.49       77.38      5.19 o 
   3  -1  12        4.50        2.98      3.09 o 
   4  -1  12        0.55       -2.99      2.99 o 
   5  -1  12        0.10       -2.99      3.29 o 
  -5   0  12        0.05        1.49      4.19 o 
  -4   0  12        0.14        0.71      2.51 o 
  -3   0  12      213.33      244.00     15.69 o 
  -2   0  12       40.58       42.01      5.08 o 
  -1   0  12       19.54       13.99      4.48 o 
   0   0  12       28.20       35.68      4.02 o 
   1   0  12       12.72       14.46      2.93 o 
   2   0  12      502.80      543.02     17.09 o 
   3   0  12      109.33      104.10      7.77 o 
   4   0  12        0.09        3.29      3.59 o 
   5   0  12        6.43        2.39      3.59 o 
  -5   1  12       89.42      107.62     10.16 o 
  -4   1  12        2.02        2.42      2.64 o 
  -3   1  12       15.84       16.42      3.79 o 
  -2   1  12        1.88        0.38      2.64 o 
  -1   1  12       67.27       88.51      5.33 o 
   0   1  12       15.24       15.40      3.24 o 
   1   1  12       87.51       88.96      4.62 o 
   2   1  12        9.77        7.99      2.44 o 
   3   1  12        3.78        0.54      3.59 o 
   4   1  12       78.28       76.53      7.17 o 
   5   1  12        5.18        5.08      3.29 o 
   6   1  12       20.46       15.84      4.48 o 
  -5   2  12        5.93        8.97      4.48 o 
  -4   2  12      163.94      178.16     22.42 o 
  -3   2  12       14.10        8.60      3.44 o 
  -2   2  12        0.61       -2.12      2.84 o 
  -1   2  12      106.82      119.59      6.19 o 
   0   2  12        9.10        8.20      3.06 o 
   1   2  12      491.90      504.18     11.43 o 
   2   2  12        4.88        3.63      2.30 o 
   3   2  12       35.57       27.90      5.23 o 
   4   2  12       59.00       59.79      6.58 o 
   5   2  12       14.37        9.57      3.89 o 
   6   2  12       26.47       25.71      4.48 o 
   7   2  12       30.45       28.40      4.19 o 
  -4   3  12       45.28       52.83     10.76 o 
  -3   3  12       20.72       21.62      4.19 o 
  -2   3  12        5.82        4.26      5.53 o 
  -1   3  12      153.98      159.20      7.12 o 
   0   3  12       48.94       52.84      4.54 o 
   1   3  12      440.87      454.39     11.26 o 
   2   3  12        0.66        1.80      2.06 o 
   3   3  12        0.55        0.80      2.65 o 
   4   3  12        6.82       -0.90      3.29 o 
   5   3  12        6.39        5.38      3.59 o 
   6   3  12       50.67       61.42     12.85 o 
   7   3  12        2.63        2.85      2.52 o 
  -4   4  12        4.10        9.73      3.69 o 
  -3   4  12       25.79       20.25      4.21 o 
  -2   4  12      101.28      105.21      7.29 o 
  -1   4  12        2.20        0.78      2.63 o 
   0   4  12       23.77       23.23      3.59 o 
   1   4  12       37.16       32.41      3.24 o 
   2   4  12       79.74       83.09      4.55 o 
   3   4  12      158.95      163.71      8.39 o 
   4   4  12        7.15        4.19      3.89 o 
   5   4  12        0.74       -1.16      2.84 o 
   6   4  12       20.12       25.06      5.72 o 
   7   4  12       29.59       26.14      5.32 o 
  -4   5  12        6.12        6.15      3.59 o 
  -3   5  12       19.01       22.07      4.42 o 
  -2   5  12       87.81      103.10      9.42 o 
  -1   5  12        1.90        2.22      2.52 o 
   0   5  12        3.68        3.14      2.46 o 
   1   5  12       37.29       39.98      3.58 o 
   2   5  12      115.29      118.26      8.59 o 
   3   5  12       66.38       76.77      5.62 o 
   4   5  12        0.59        0.24      2.99 o 
   5   5  12       72.95       70.45      5.23 o 
   6   5  12       23.54       22.59      3.07 o 
   7   5  12       10.22       11.12      2.52 o 
  -3   6  12       47.21       56.56      7.17 o 
  -2   6  12        7.63        7.32      3.87 o 
  -1   6  12       12.18       11.90      4.12 o 
   0   6  12       45.19       58.77      4.25 o 
   1   6  12        0.16        0.33      2.12 o 
   2   6  12       44.49       44.64      4.67 o 
   3   6  12        0.01       -1.74      2.37 o 
   4   6  12        5.64        3.97      2.85 o 
   5   6  12       85.25       96.87      5.96 o 
   6   6  12        0.17        2.92      2.25 o 
   7   6  12        2.15        4.90      4.62 o 
  -2   7  12       78.99       79.13      9.27 o 
  -1   7  12        2.50        4.78      3.59 o 
   0   7  12       83.09       86.01      5.39 o 
   1   7  12        4.12        5.69      3.18 o 
   2   7  12       18.24       22.23      3.38 o 
   3   7  12       38.09       36.25      4.42 o 
   4   7  12       19.20       21.45      3.57 o 
   5   7  12        2.49        2.92      2.80 o 
   6   7  12       31.96       29.36      4.19 o 
   7   7  12        6.55        3.50      3.49 o 
  -1   8  12       38.15       37.72     15.54 o 
   0   8  12        6.75        8.20      5.83 o 
   1   8  12        6.33        2.68      2.66 o 
   2   8  12       57.30       67.09      4.83 o 
   3   8  12       14.64        9.12      4.63 o 
   4   8  12        3.51        3.92      3.44 o 
   5   8  12       10.15        2.84      4.93 o 
   6   8  12        3.95        0.88      2.33 o 
   0   9  12        0.00       -2.33      4.33 o 
   1   9  12        0.20        6.85      2.95 o 
   2   9  12       12.28       17.85      3.80 o 
   3   9  12        0.34        2.33      3.06 o 
   4   9  12        7.78        0.30      2.96 o 
   5   9  12        1.26       -0.47      2.94 o 
   6   9  12        1.66        4.21      2.44 o 
   2  10  12        0.13        0.64      3.23 o 
   3  10  12       15.11       13.86      4.19 o 
   4  10  12       15.67       14.79      4.00 o 
  -1  -2  13       57.13       61.58      6.89 o 
   0  -2  13        0.26        2.84      4.02 o 
   1  -2  13       56.99       48.25      7.62 o 
  -3  -1  13        7.18        3.36      3.36 o 
  -2  -1  13        2.64        0.26      3.23 o 
  -1  -1  13       48.98       64.93     15.69 o 
   0  -1  13       10.06        6.62      4.16 o 
   1  -1  13        9.63       10.61      4.44 o 
   2  -1  13       25.72       37.07      4.92 o 
   3  -1  13        1.67        2.94      3.35 o 
  -3   0  13        0.03        0.86      3.06 o 
  -2   0  13      108.89      138.32      8.72 o 
  -1   0  13        0.57        2.88      3.27 o 
   0   0  13      104.05      120.75      8.66 o 
   1   0  13       10.48       10.10      4.33 o 
   2   0  13       22.54       24.47      4.37 o 
   3   0  13       25.02       25.77      4.65 o 
   4   0  13       21.35       15.84      5.08 o 
  -3   1  13        0.09       -1.91      3.74 o 
  -2   1  13       30.01       31.78      5.68 o 
  -1   1  13        2.53        4.78      3.38 o 
   0   1  13        7.80        8.97      3.80 o 
   1   1  13       84.21       96.26      7.12 o 
   2   1  13      160.98      162.70      8.83 o 
   3   1  13        2.55        3.73      3.21 o 
   4   1  13        0.69       -1.49      3.59 o 
   5   1  13        4.61        9.27      4.19 o 
  -3   2  13       37.69       58.47      5.87 o 
  -2   2  13        0.04       -1.64      2.75 o 
  -1   2  13        0.04       -1.52      2.72 o 
   0   2  13       15.64       15.40      4.33 o 
   1   2  13        7.30        4.74      2.45 o 
   2   2  13       54.65       57.27      4.25 o 
   3   2  13       76.31       80.35      6.46 o 
   4   2  13       50.93       37.07      5.68 o 
   5   2  13      108.20      100.44      8.37 o 
  -3   3  13       25.05       24.65      4.54 o 
  -2   3  13      111.25      113.94      8.03 o 
  -1   3  13        0.76        3.15      2.94 o 
   0   3  13       54.55       49.97      5.93 o 
   1   3  13       30.99       29.78      3.36 o 
   2   3  13       29.13       23.91      3.67 o 
   3   3  13       13.51       14.69      3.93 o 
   4   3  13       32.47       27.20      5.38 o 
   5   3  13        0.27        6.28      3.89 o 
   6   3  13        0.84       -1.49      3.29 o 
  -3   4  13        0.00       -1.87      3.02 o 
  -2   4  13        8.94        4.47      3.57 o 
  -1   4  13       59.67       67.04      6.44 o 
   0   4  13        0.01        1.36      2.58 o 
   1   4  13        5.13        4.82      2.51 o 
   2   4  13      185.09      196.13      9.62 o 
   3   4  13        1.90       -0.86      3.15 o 
   4   4  13       46.66       47.23      6.28 o 
   5   4  13        4.54        3.59      3.89 o 
   6   4  13        0.73        1.79      3.59 o 
  -3   5  13       45.17       44.50      5.81 o 
  -2   5  13       17.81       14.04      4.38 o 
  -1   5  13      122.42      124.14      8.66 o 
   0   5  13        8.32        5.07      2.99 o 
   1   5  13        3.40        0.17      2.23 o 
   2   5  13        1.17        4.54      3.66 o 
   3   5  13        8.08        6.16      3.53 o 
   4   5  13       29.03       25.71      5.38 o 
   5   5  13        0.07        2.41      5.08 o 
   6   5  13        6.99        3.64      2.93 o 
  -2   6  13       51.52       48.23      6.17 o 
  -1   6  13        6.53        6.15      3.80 o 
   0   6  13        0.00       -1.92      3.03 o 
   1   6  13      112.12      119.12      5.78 o 
   2   6  13       17.20       19.00      4.52 o 
   3   6  13      161.85      168.77      7.11 o 
   4   6  13       28.82       35.93      5.68 o 
   5   6  13       43.29       42.87      9.27 o 
   6   6  13      112.77      113.66     13.90 o 
  -1   7  13       63.44       63.32      7.18 o 
   0   7  13        0.01        3.42      3.08 o 
   1   7  13       28.46       32.31      5.53 o 
   2   7  13       12.31       13.69      4.37 o 
   3   7  13        2.11        4.63      3.36 o 
   4   7  13       20.05       15.43      3.91 o 
   5   7  13        7.44       10.88      3.57 o 
   6   7  13        0.05        2.27      2.98 o 
   0   8  13       23.00       26.40      5.74 o 
   1   8  13       12.25        7.93      4.37 o 
   2   8  13        0.27       -0.25      2.75 o 
   3   8  13       70.95       70.37      5.91 o 
   4   8  13        5.18        6.19      3.74 o 
   5   8  13       76.77       80.11      5.87 o 
   2   9  13        2.95        4.81      3.44 o 
   3   9  13        6.46        4.29      4.19 o 
   4   9  13        7.04        3.89      3.59 o 
  -1   0  14       11.61       19.87      4.94 o 
   0   0  14       53.46       59.78      6.94 o 
   1   0  14       48.62       48.26      6.72 o 
   2   0  14        2.19        0.95      3.89 o 
  -2   1  14       26.43       37.97      8.37 o 
  -1   1  14      205.12      222.15     11.81 o 
   0   1  14       15.54       12.70      4.65 o 
   1   1  14        3.45       -0.60      3.44 o 
   2   1  14        0.43       -0.11      3.44 o 
   3   1  14        0.05       -3.08      3.08 o 
  -2   2  14        5.50        6.07      3.91 o 
  -1   2  14        3.86       -0.15      3.52 o 
   0   2  14       12.40        5.77      4.00 o 
   1   2  14       17.19       19.29      4.96 o 
   2   2  14        2.99        1.89      3.73 o 
   3   2  14       28.69       31.56      8.52 o 
   4   2  14       34.95       37.67      6.58 o 
  -2   3  14       94.74       97.51     24.81 o 
  -1   3  14        9.67       10.95      4.21 o 
   0   3  14        2.54       -0.96      3.15 o 
   1   3  14       23.20       33.69      8.52 o 
   2   3  14        0.82       -1.26      3.27 o 
   3   3  14       32.50       26.03      4.80 o 
   4   3  14       26.61       31.99      6.28 o 
  -2   4  14        0.28       -2.38      3.23 o 
  -1   4  14       19.17       24.72      5.06 o 
   0   4  14        1.30        3.59      5.23 o 
   1   4  14       15.69       12.45      3.97 o 
   2   4  14       15.49       16.82      4.59 o 
   3   4  14      171.97      168.66      9.33 o 
   4   4  14        7.41        4.78      4.19 o 
   5   4  14       29.45       35.27      6.28 o 
  -1   5  14        4.90        3.12      3.66 o 
   0   5  14       46.12       66.76     12.26 o 
   1   5  14       16.50       10.54      3.46 o 
   2   5  14        0.34       -3.36      3.36 o 
   3   5  14       25.72       14.01      6.88 o 
   4   5  14       12.48        5.68      4.78 o 
   5   5  14       43.47       32.88      5.98 o 
   0   6  14       28.38       38.45     14.95 o 
   1   6  14        2.31        2.60      3.87 o 
   2   6  14        2.02        4.19      4.02 o 
   3   6  14       12.14        5.08      5.38 o 
   4   6  14       38.08       35.57      6.58 o 
   5   6  14       19.81       14.02      8.37 o 
   1   7  14        1.62        1.34      4.09 o 
   2   7  14       25.09       37.44      5.80 o 
   3   7  14        9.20        4.48      5.38 o 
   4   7  14        0.86        4.45      3.48 o 
   2   4  15       30.71       32.58      6.88 o 
                                                 
